# Supplementary material for: Examining the Persuasive Effects of Health Communication in Short Videos: Systematic Review
Source: J Med Internet Res. 2023 Oct 13;25:e48508. doi: 10.2196/48508 (PMC10612001; doi:10.2196/48508)
Supplement: Multimedia Appendix 3 [file jmir_v25i1e48508_app3.xlsx]

## Sheet: ACM
Authors	Year	Title	Publication
Barta, Kristen; Andalibi, Nazanin	2021	Constructing Authenticity on TikTok: Social Norms and Social Support on the "Fun" Platform	Proc. ACM Hum.-Comput. Interact.
Chong, Peng	2021	The Impact of User Perception Factors and Satisfaction on Users' Continuance Intention to Use Mobile Short Video Applications: Based on Improved TAM Model	Proceedings of the 2021 1st International Conference on Control and Intelligent Robotics
Yuan, Lin; Xia, Hao; Wang, BoWen	2021	An Empirical Study on the Effectiveness of Advertising Strategies on a Short-Video Sharing Platform	Proceedings of the 2021 2nd International Conference on Internet and E-Business
Liao, Yide	2021	Application of Tik Tok in Physical Education	2021 4th International Conference on Information Systems and Computer Aided Education
Liu, Yiyu; Liu, Qian; Tian, Yu; Wang, Changping; Niu, Yanan; Song, Yang; Li, Chenliang	2021	Concept-Aware Denoising Graph Neural Network for Micro-Video Recommendation	Proceedings of the 30th ACM International Conference on Information &amp; Knowledge Management
Gong, Xudong; Feng, Qinlin; Zhang, Yuan; Qin, Jiangling; Ding, Weijie; Li, Biao; Jiang, Peng; Gai, Kun	2022	Real-Time Short Video Recommendation on Mobile Devices	Proceedings of the 31st ACM International Conference on Information &amp; Knowledge Management
Li, Yongjie; Li, Weiyi; Wang, Houxiang	2013	Dynamic Video Summarization with Content Analysis	Proceedings of the Fifth International Conference on Internet Multimedia Computing and Service
Li, Jiahao; Kim, Jeeeun; Chen, Xiang 'Anthony'	2019	Robiot: A Design Tool for Actuating Everyday Objects with Automatically Generated 3D Printable Mechanisms	Proceedings of the 32nd Annual ACM Symposium on User Interface Software and Technology
Couvaneiro, Sílvia Roda; Pedro, Neuza	2015	Collaborative Learning Using Tablets in EFL to Develop Oral Communication	Proceedings of the 3rd International Conference on Technological Ecosystems for Enhancing Multiculturality
Du, Bowen; Lu, Chris Xiaoxuan; Kan, Xuan; Wu, Kai; Luo, Man; Hou, Jianfeng; Li, Kai; Kanhere, Salil; Shen, Yiran; Wen, Hongkai	2019	HydraDoctor: Real-Time Liquids Intake Monitoring by Collaborative Sensing	Proceedings of the 20th International Conference on Distributed Computing and Networking
Liu, Hao; Gao, Qian; Liao, Xiaochao; Chen, Guangxing; Xiong, Hao; Ren, Silin; Yang, Guobao; Zha, Zhiwei	2022	Lion: A GPU-Accelerated Online Serving System for Web-Scale Recommendation at Baidu	Proceedings of the 28th ACM SIGKDD Conference on Knowledge Discovery and Data Mining
Kahou, Samira Ebrahimi; Pal, Christopher; Bouthillier, Xavier; Froumenty, Pierre; Gülçehre, Çaglar; Memisevic, Roland; Vincent, Pascal; Courville, Aaron; Bengio, Yoshua; Ferrari, Raul Chandias; Mirza, Mehdi; Jean, Sébastien; Carrier, Pierre-Luc; Dauphin, Yann; Boulanger-Lewandowski, Nicolas; Aggarwal, Abhishek; Zumer, Jeremie; Lamblin, Pascal; Raymond, Jean-Philippe; Desjardins, Guillaume; Pascan…	2013	Combining Modality Specific Deep Neural Networks for Emotion Recognition in Video	Proceedings of the 15th ACM on International Conference on Multimodal Interaction
Xie, Minhui; Lu, Youyou; Wang, Qing; Feng, Yangyang; Liu, Jiaqiang; Ren, Kai; Shu, Jiwu	2023	PetPS: Supporting Huge Embedding Models with Persistent Memory	Proc. VLDB Endow.
Karizat, Nadia; Delmonaco, Dan; Eslami, Motahhare; Andalibi, Nazanin	2021	Algorithmic Folk Theories and Identity: How TikTok Users Co-Produce Knowledge of Identity and Engage in Algorithmic Resistance	Proc. ACM Hum.-Comput. Interact.
Nguyen, Ngoc Thien An; La, Uyen Nhu; Ha, Vo Minh Uyen; Truong, Dong Nhi; Ngo, Thi Thuy An; Nguyen, Nam Cuong	2022	The Impact of Tiktok Contents on Students’ Social Perceptions and Lifestyles during the COVID-19 Pandemic	2022 13th International Conference on E-Business, Management and Economics
Zhang, Qihua; Liu, Junning; Dai, Yuzhuo; Qi, Yiyan; Yuan, Yifan; Zheng, Kunlun; Huang, Fan; Tan, Xianfeng	2022	Multi-Task Fusion via Reinforcement Learning for Long-Term User Satisfaction in Recommender Systems	Proceedings of the 28th ACM SIGKDD Conference on Knowledge Discovery and Data Mining
Li, Gen; Zhao, Xianfeng; Cao, Yun; Pei, Pengfei; Li, Jinchuan; Zhang, Zeyu	2022	FMFCC-V: An Asian Large-Scale Challenging Dataset for DeepFake Detection	Proceedings of the 2022 ACM Workshop on Information Hiding and Multimedia Security
Zhang, Yuanliang; Wang, Xiaofeng; Hu, Jinxin; Gao, Ke; Lei, Chenyi; Fang, Fei	2022	Scenario-Adaptive and Self-Supervised Model for Multi-Scenario Personalized Recommendation	Proceedings of the 31st ACM International Conference on Information &amp; Knowledge Management
Liu, Hao; Gao, Qian; Li, Jiang; Liao, Xiaochao; Xiong, Hao; Chen, Guangxing; Wang, Wenlin; Yang, Guobao; Zha, Zhiwei; Dong, Daxiang; Dou, Dejing; Xiong, Haoyi	2021	JIZHI: A Fast and Cost-Effective Model-As-A-Service System for Web-Scale Online Inference at Baidu	Proceedings of the 27th ACM SIGKDD Conference on Knowledge Discovery &amp; Data Mining
Boeker, Maximilian; Urman, Aleksandra	2022	An Empirical Investigation of Personalization Factors on TikTok	Proceedings of the ACM Web Conference 2022
Sun, Jingling; Su, Ting; Li, Junxin; Dong, Zhen; Pu, Geguang; Xie, Tao; Su, Zhendong	2021	Understanding and Finding System Setting-Related Defects in Android Apps	Proceedings of the 30th ACM SIGSOFT International Symposium on Software Testing and Analysis
Wei, Wei; Fan, Xuhui; Li, Jinyan; Cao, Longbing	2012	Model the Complex Dependence Structures of Financial Variables by Using Canonical Vine	Proceedings of the 21st ACM International Conference on Information and Knowledge Management
Corbett-Davies, Sam; Botterill, Tom; Green, Richard; Saxton, Valerie	2012	An Expert System for Automatically Pruning Vines	Proceedings of the 27th Conference on Image and Vision Computing New Zealand
Ranganathan, Parthasarathy; Stodolsky, Daniel; Calow, Jeff; Dorfman, Jeremy; Guevara, Marisabel; Smullen IV, Clinton Wills; Kuusela, Aki; Balasubramanian, Raghu; Bhatia, Sandeep; Chauhan, Prakash; Cheung, Anna; Chong, In Suk; Dasharathi, Niranjani; Feng, Jia; Fosco, Brian; Foss, Samuel; Gelb, Ben; Gwin, Sara J.; Hase, Yoshiaki; He, Da-ke; Ho, C. Richard; Huffman Jr., Roy W.; Indupalli, Elisha; Ja…	2021	Warehouse-Scale Video Acceleration: Co-Design and Deployment in the Wild	Proceedings of the 26th ACM International Conference on Architectural Support for Programming Languages and Operating Systems
McDonnell, Emma J.	2023	Understanding Social and Environmental Factors to Enable Collective Access Approaches to the Design of Captioning Technology	SIGACCESS Access. Comput.
Lv, Zhengwei; Peng, Chao; Zhang, Zhao; Su, Ting; Liu, Kai; Yang, Ping	2023	Fastbot2: Reusable Automated Model-Based GUI Testing for Android Enhanced by Reinforcement Learning	Proceedings of the 37th IEEE/ACM International Conference on Automated Software Engineering
Duval, Jared; Altarriba Bertran, Ferran; Chen, Siying; Chu, Melissa; Subramonian, Divya; Wang, Austin; Xiang, Geoffrey; Kurniawan, Sri; Isbister, Katherine	2021	Chasing Play on TikTok from Populations with Disabilities to Inspire Playful and Inclusive Technology Design	Proceedings of the 2021 CHI Conference on Human Factors in Computing Systems
Nguyen, Ha	2023	TikTok as Learning Analytics Data: Framing Climate Change and Data Practices	LAK23: 13th International Learning Analytics and Knowledge Conference
Jayarajan, Anand; Zhao, Wei; Sun, Yudi; Pekhimenko, Gennady	2023	TiLT: A Time-Centric Approach for Stream Query Optimization and Parallelization	Proceedings of the 28th ACM International Conference on Architectural Support for Programming Languages and Operating Systems, Volume 2

## Sheet: CINAHL
Authors	Year	Title	Publication
Giedinghagen, Andrea	2023	The tic in TikTok and (where) all systems go: Mass social media induced illness and Munchausen's by internet as explanatory models for social media associated abnormal illness behavior.	Clinical Child Psychology & Psychiatry
McCashin, Darragh; Murphy, Colette M	2023	Using TikTok for public and youth mental health – A systematic review and content analysis.	Clinical Child Psychology & Psychiatry
Rutherford, Brienna N.; Lim, Carmen C. W.; Johnson, Benjamin; Cheng, Brandon; Chung, Jack; Huang, Sandy; Sun, Tianze; Leung, Janni; Stjepanović, Daniel; Chan, Gary C. K.	2023	#TurntTrending: a systematic review of substance use portrayals on social media platforms.	Addiction
Berdida, Daniel Joseph E.; Franco, Franchesca Mae C.; Santos, Xyllyne Allyah G.; Dacol, Camille B.; Dimaano, Michaela; Rosario, Erika S. Del; Lantin, Charlotte Christianne	2023	Filipinos' COVID‐19 vaccine hesitancy comments in TikTok videos: A manifest content analysis.	Public Health Nursing
Hood, Kristina B.; Shook, Natalie J.; Dunn, Chelsie E.; Belgrave, Faye Z.	2021	The effect of affective versus cognitive persuasive messages on African American women's attitudes toward condom use.	Psychology & Health
Basch, Corey H.; Yalamanchili, Bhavya; Fera, Joseph	2022	#Climate Change on TikTok: A Content Analysis of Videos.	Journal of Community Health
Roberts, James A.; David, Meredith E.	2023	Instagram and TikTok Flow States and Their Association with Psychological Well-Being.	CyberPsychology, Behavior & Social Networking
Viet Cuong Nguyen; Nathaniel Lu; Kane, John M.; Birnbaum, Michael L.; De Choudhury, Munmun	2022	Cross-Platform Detection of Psychiatric Hospitalization via Social Media Data: Comparison Study.	JMIR Mental Health
Lancaster, Rachelle; Sanchez, Michelle; Maxwell, Kelly; Medley, Rachel	2022	Original Research: TikTok's 'Dancing Nurses' During the COVID-19 Pandemic: A Content Analysis.	AJN American Journal of Nursing
Cleofas, Jerome Visperas	2022	Social media disorder during community quarantine: A mixed methods study among rural young college students during the COVID-19 pandemic.	Archives of Psychiatric Nursing
Pryde, Samantha; Prichard, Ivanka	2022	TikTok on the clock but the #fitspo don't stop: The impact of TikTok fitspiration videos on women's body image concerns.	Body Image
Wang, Meijiao; Chen, Xiaotong; Ma, Sai; Liu, Gordon; Chen, Chen	2022	Effectiveness of a mobile-based HIV prevention intervention for the rural and low-income population involving incentive policy to doctors in Liangshan, China: a randomized controlled trial protocol.	BMC Public Health
Li, Yachao; Guan, Mengfei; Hammond, Paige; Berrey, Lane E	2021	Communicating COVID-19 information on TikTok: a content analysis of TikTok videos from official accounts featured in the COVID-19 information hub.	Health Education Research
Pruccoli, Jacopo; De Rosa, Marta; Chiasso, Lucia; Perrone, Annalisa; Parmeggiani, Antonia	2022	The use of TikTok among children and adolescents with Eating Disorders: experience in a third-level public Italian center during the SARS-CoV-2 pandemic.	Italian Journal of Pediatrics
Fowler, Leah R.; Schoen, Lauren; Smith, Hadley Stevens; Morain, Stephanie R.	2022	Sex Education on TikTok: A Content Analysis of Themes.	Health Promotion Practice
Melvin, Katelyn; Meyer, Carly; Scarinci, Nerina	2021	Exploring the complexity of how families are engaged in early speech–language pathology intervention using video‐reflexive ethnography.	International Journal of Language & Communication Disorders
Ewing, Donna; Pike, Alison; Dash, Suzanne; Hughes, Zoe; Thompson, Ellen Jo; Hazell, Cassie; Ang, Chian Mei; Kucuk, Nesya; Laine, Amie; Cartwright‐Hatton, Sam	2020	Helping parents to help children overcome fear: The influence of a short video tutorial.	British Journal of Clinical Psychology
FOSTER, VICTORIA; KORALAGAMAGE, AVINDHYA	2022	I'M NOT THROWING AWAY MY SHOT: INCREASING COVID-19 VACCINE CONFIDENCE AND DECREASING DISINFORMATION WITHIN CAMPUS COMMUNITIES THROUGH STUDENT ADVOCACY.	Journal on Nursing
Lambert, Jeffrey; Barnstable, George; Minter, Eleanor; Cooper, Jemima; McEwan, Desmond	2022	Taking a One-Week Break from Social Media Improves Well-Being, Depression, and Anxiety: A Randomized Controlled Trial.	CyberPsychology, Behavior & Social Networking
McCrory, Alanna; Best, Paul; Maddock, Alan	2022	'It's just one big vicious circle': young people's experiences of highly visual social media and their mental health.	Health Education Research
Boatman, Dannell D.; Eason, Susan; Conn, Mary Ellen; Kennedy-Rea, Stephenie K.	2022	Human Papillomavirus Vaccine Messaging on TikTok: Social Media Content Analysis.	Health Promotion Practice
Lu, Huadan; Wu, Zhansheng; Wang, Wenfei; Xu, Xiaolin; Liu, Xiaochen	2020	Rs-198 Liquid Biofertilizers Affect Microbial Community Diversity and Enzyme Activities and Promote Vitis vinifera L. Growth.	BioMed Research International
Qiao, Juanjuan; Lu, Gengyu; Wu, Gang; Liu, Hui; Wang, Wanli; Zhang, Tianmao; Xie, Guoyong; Qin, Minjian	2022	Influence of different pretreatments and drying methods on the chemical compositions and bioactivities of Smilacis Glabrae Rhizoma.	Chinese Medicine
Mahmud, Sakib; Islam, Kazi Mohammed Didarul; Billah, Morsaline; Rahman, Mahbubur; Biswas, Rana; Islam, Md. Emdadul	2022	Evaluation of Antioxidant and Anticoagulation Activity of Piper chaba Hunter Stem.	Pharmaceutical & Biomedical Research
Chen, Ke; He, Qiang; Pan, Yang; Kumagai, Shuzo; Chen, Si; Zhang, Xianliang	2022	Short Video Viewing, and Not Sedentary Time, Is Associated with Overweightness/Obesity among Chinese Women.	Nutrients
Ahuja, Akash; Jeong, Deok; Kim, Mi-Yeon; Cho, Jae Youl	2019	Trichosanthes tricuspidata Lour. Methanol Extract Exhibits Anti-Inflammatory Activity by Targeting Syk, Src, and IRAK1 Kinase Activity.	Evidence-based Complementary & Alternative Medicine (eCAM)
Jiang, Li Crystal	2021	Effects of narrative persuasion in promoting influenza vaccination in Hong Kong: A randomized controlled trial.	Patient Education & Counseling
de Araújo, Pereira; de Moraes, M.; Afonso, C.; Rodrigues, S.	2021	Food and nutrition literacy: an education booklet and video on ultra-processed food...14th European Public Health Conference (Virtual), Public health futures in a changing world, November 10-12, 2021.	European Journal of Public Health
Mishu, Masuma Pervin; Elsey, Helen; Choudhury, Arup Ratan; Dastagir, Shahana; Khan, Saeed; Tahsin, Tania; Suma, Hena Moni; Karmaker, Rajesh; Dogar, Omara	2021	Co-producing an intervention for tobacco cessation and improvement of oral health among diabetic patients in Bangladesh.	BMC Oral Health
Caballero Valderrama, María de Regla; Allande Cussó, Regina; Cervera Barajas, Antonio; Pérez Ruz, Rocío; Pérez López, Enrique; Caballero Oliver, Antonio	2022	Creating a Learning Scenario for Cardiopulmonary Resuscitation Training During the COVID-19 Pandemic.	Journal of Continuing Education in the Health Professions
Kubota, Kiyoshi; Kelly, Thu-Lan; Sato, Tsugumichi; Pratt, Nicole; Roughead, Elizabeth; Yamaguchi, Takuhiro	2021	A novel weighting method to remove bias from within-subject exposure dependency in case-crossover studies.	BMC Medical Research Methodology
Kim, Hyungkuen; Yi, Sun Shin; Lee, Hak-Kyo; Heo, Tae-Hwe; Park, Sang-Kyu; Jun, Hyun Sik; Song, Ki Duk; Kim, Sung-Jo	2018	Antiproliferative Effect of Vine Stem Extract from Spatholobus Suberectus Dunn on Rat C6 Glioma Cells Through Regulation of ROS, Mitochondrial Depolarization, and P21 Protein Expression.	Nutrition & Cancer
Kwon, Misol; Gaughan, Mary Rose; Park, Eunhee	2021	Flipping the Classroom: Incorporating Video Production in Public Health Nursing Education.	Creative Nursing
Iardino, R.; Sacchi, M.; Massari, E.; Iardino, S.; Brogonzoli, L.	2021	‘‘Ma sei fuori?’’: a path to awareness on mental health and stigma...14th European Public Health Conference (Virtual), Public health futures in a changing world, November 10-12, 2021.	European Journal of Public Health
Vassey, Julia; Donaldson, Scott I; Dormanesh, Allison; Allem, Jon-Patrick	2022	Themes in TikTok Videos Featuring Little Cigars and Cigarillos: Content Analysis.	Journal of Medical Internet Research
Cardi, Valentina; Albano, Gaia; Ambwani, Suman; Cao, Li; Crosby, Ross D.; Macdonald, Pamela; Schmidt, Ulrike; Treasure, Janet	2020	A randomised clinical trial to evaluate the acceptability and efficacy of an early phase, online, guided augmentation of outpatient care for adults with anorexia nervosa.	Psychological Medicine
Azhdari, Maryam; Zilaee, Marzie; Karandish, Majid; Hosseini, Seyed Ahmad; Mansoori, Anahita; Zendehdel, Mohadeseh; Khodarahpour, Sara	2020	Red vine leaf extract (AS 195) can improve some signs and symptoms of chronic venous insufficiency, a systematic review.	Phytotherapy Research
Ryan, Christian; Furley, Philip; Mulhall, Kathleen	2016	Judgments of Nonverbal Behaviour by Children with High-Functioning Autism Spectrum Disorder: Can they Detect Signs of Winning and Losing from Brief Video Clips?	Journal of Autism & Developmental Disorders
Nikoloulopoulos, Aristidis K	2020	A multinomial quadrivariate D-vine copula mixed model for meta-analysis of diagnostic studies in the presence of non-evaluable subjects.	Statistical Methods in Medical Research
Shepherd, Heather L; Barratt, Alexandra; Jones, Anna; Bateson, Deborah; Carey, Karen; Trevena, Lyndal J; McGeechan, Kevin; Del Mar, Chris B; Butow, Phyllis N; Epstein, Ronald M; Entwistle, Vikki; Weisberg, Edith	2016	Can consumers learn to ask three questions to improve shared decision making? A feasibility study of the ASK (AskShareKnow) Patient-Clinician Communication Model® intervention in a primary health-care setting.	Health Expectations
Sandberg, Kaitlin; Banerjee, Olivia; Harris, Cristen; Averill, Michelle	2022	P160 Healthy Food, As Told by TikTok: A Thematic Analysis of the Most Liked #healthyrecipes on TikTok...Society for Nutrition Education and Behavior Annual Conference, July 29-31, 2022, Atlanta, Georgia.	Journal of Nutrition Education & Behavior
Perrault, Evan K.	2020	The Utility of Healthcare Providers' Online Biographies for First-Time Patients: A Year-Long Study within a Clinical Setting.	Health Communication
Ibrahim, Norhayati; Mohd Safien, A'isyah; Siau, Ching Sin; Shahar, Suzana	2020	The Effectiveness of a Depression Literacy Program on Stigma and Mental Help-Seeking Among Adolescents in Malaysia: A Control Group Study With 3-Month Follow-Up.	Inquiry (00469580)
Nah, Hye Soo	2022	The appeal of "real" in parasocial interaction: The effect of self-disclosure on message acceptance via perceived authenticity and liking.	Computers in Human Behavior
Ballesteros Herencia, Carlos A.	2020	La propagación digital del coronavirus: Midiendo el engagement del entretenimiento en la red social emergente TikTok.	Revista Espanola de Comunicacion en Salud
Arinitwe, Richard; Willson, Alice; Batenhorst, Sean; Cartledge, Peter T	2020	Using a Global Health Media Project Video to Increase Knowledge and Confidence in the Mothers of Admitted Neonates in Rwanda: A Prospective Interventional Study.	Journal of Tropical Pediatrics
Scully, Maree; Wakefield, Melanie; Pettigrew, Simone; Kelly, Bridget; Dixon, Helen	2020	Parents' reactions to unhealthy food . pro-health sponsorship options for children's sport: an experimental study.	Public Health Nutrition
Chao, Kuo-Yu; Yang, Bao-Huan	2022	Integration of a service-learning component into a course on nursing care for children with developmental disorders: A mixed-methods study.	Nurse Education Today
Nikoloulopoulos, Aristidis K.	2017	A vine copula mixed effect model for trivariate meta-analysis of diagnostic test accuracy studies accounting for disease prevalence.	Statistical Methods in Medical Research
Esdonk, Tineke; Glover, Marewa; Kira, Anette; Wagemakers, Annemarie	2014	Reducing Smoking in Pregnancy Among Māori Women: 'Aunties' Perceptions and Willingness to Help.	Maternal & Child Health Journal
Esdonk, Tineke; Glover, Marewa; Kira, Anette; Wagemakers, Annemarie	2014	Reducing Smoking in Pregnancy Among Māori Women: 'Aunties' Perceptions and Willingness to Help.	Maternal & Child Health Journal
Ranjit, Yerina S.; Snyder, Leslie B.; Hamilton, Mark A.; Rimal, Rajiv N.	2017	Self-Determination Theory and Risk Behavior in a Collectivistic Society: Preventing Reckless Driving in Urban Nepal.	Journal of Health Communication
Meinlschmidt, Gunther; Tegethoff, Marion; Belardi, Angelo; Stalujanis, Esther; Oh, Minkyung; Jung, Eun Kyung; Kim, Hyun-Chul; Yoo, Seung-Schik; Lee, Jong-Hwan	2020	Personalized prediction of smartphone-based psychotherapeutic micro-intervention success using machine learning.	Journal of Affective Disorders
Dan, Mirela; Boca, Ioan-Cosmin; Cojocaru, Elena	2014	BENEFICIILE PROGRAMULUI COMPLEX DE REABILITARE FUNCȚIONALĂ ASUPRA CALITĂȚII VIEȚII PERSOANELOR CU ARTROZĂ.	Romanian Journal of Physical Therapy / Revista Romana de Kinetoterapie
Davis, Scott A.; Carpenter, Delesha; Lee, Charles; Garcia, Nacire; Reuland, Daniel S.; Tudor, Gail; Loughlin, Ceila E.; Sleath, Betsy	2019	Effect of an Asthma Question Prompt List and Video Intervention on Adolescents' Medication Adherence 12 Months Later.	Annals of Pharmacotherapy
Blythe, Jenny; Spiring, Robert	2020	The virtual home visit.	Education for Primary Care
Winkler, Petr; Janoušková, Miroslava; Kožený, Jiří; Pasz, Jiří; Mladá, Karolína; Weissová, Aneta; Tušková, Eva; Evans-Lacko, Sara; Janoušková, Miroslava; Kožený, Jiří; Pasz, Jiří; Mladá, Karolína; Weissová, Aneta; Tušková, Eva	2017	Short video interventions to reduce mental health stigma: a multi-centre randomised controlled trial in nursing high schools.	Social Psychiatry & Psychiatric Epidemiology
Noor, M; Islam, M F; Spice, C	2022	985 A QUALITY IMPROVEMENT PROJECT ON CALL BELL IN REACH IN AN ACUTE OLDER PERSON MEDICINE WARD (AGE > 85 YEARS)...British Geriatrics Society Spring Meeting (Online), April 6-8, 2022.	Age & Ageing
Rukavina, Tea Vukušić; Viskić, Joško; Poplašen, Lovela Machala; Relić, Danko; Marelić, Marko; Jokic, Drazen; Sedak, Kristijan; Vukušić Rukavina, Tea; Machala Poplašen, Lovela	2021	Dangers and Benefits of Social Media on E-Professionalism of Health Care Professionals: Scoping Review.	Journal of Medical Internet Research
Xie, Bin; Lu, Yuan-Yuan; Luo, Zhuo-Hui; Qu, Zhao; Zheng, Chun-Ge; Huang, Xin-An; Zhou, Hong-Yan; Hu, Ying-Jie; Shen, Xiao-Ling	2019	Tenacigenin B ester derivatives from Marsdenia tenacissima actively inhibited CYP3A4 and enhanced in vivo antitumor activity of paclitaxel.	Journal of Ethnopharmacology
Ilakkuvan, Vinu; Johnson, Amanda; Villanti, Andrea C.; Evans, W. Douglas; Turner, Monique	2019	Patterns of Social Media Use and Their Relationship to Health Risks Among Young Adults.	Journal of Adolescent Health
Lockeman, Kelly S.; Lanning, Sharon K.; Dow, Alan W.; Zorek, Joseph A.; DiazGranados, Deborah; Ivey, Carole K.; Soper, Shawne	2017	Outcomes of Introducing Early Learners to Interprofessional Competencies in a Classroom Setting.	Teaching & Learning in Medicine
Broady, Timothy R.; Brener, Loren; Vuong, Thu; Cama, Elena; Treloar, Carla	2021	Online interventions to reduce stigma towards population groups affected by blood borne viruses in Australia.	International Journal of Drug Policy
Houle, Sherilyn K.D.; Evans, Derek; Carter, Caitlin A.; Schlagenhauf, Patricia	2021	Ayahuasca and the traveller: A scoping review of risks and possible benefits.	Travel Medicine & Infectious Disease
Russell, Alex M.; Bergman, Brandon G.; Colditz, Jason B.; Kelly, John F.; Milaham, Plangkat J.; Massey, Philip M.	2021	Using TikTok in recovery from substance use disorder.	Drug & Alcohol Dependence
Ricciotti, Hope A.; Freret, Taylor S.; Aluko, Ashley; McKeon, Bri Anne; Haviland, Miriam J.; Newman, Lori R.	2017	Effects of a Short Video-Based Resident-as-Teacher Training Toolkit on Resident Teaching.	Obstetrics & Gynecology
Girard, Amy Webb; Grant, Frederick; Watkinson, Michelle; Okuku, Haile Selassie; Wanjala, Rose; Cole, Donald; Levin, Carol; Low, Jan	2017	Promotion of Orange-Fleshed Sweet Potato Increased Vitamin A Intakes and Reduced the Odds of Low Retinol-Binding Protein among Postpartum Kenyan Women.	Journal of Nutrition
Conceição, Carla; Pedro, Juliana; Martins, Mariana V.	2017	Effectiveness of a video intervention on fertility knowledge among university students: a randomised pre-test/post-test study.	European Journal of Contraception & Reproductive Health Care
Maliszewski, Genevieve; Enriquez, Maithe; Cheng, An‐Lin; Logan, Pamela; Watts, Jennifer	2017	Development and feasibility of a community-partnered nutrition intervention targeting rural migrant communities in the Dominican Republic.	Public Health Nursing
Miri, Sirine; Triki, Wafa; Maatallah, Kaouther; Hanene, Ferjani; Nessib, Dorra Ben; Kaffel, Dhia; Hamdi, Wafa	2021	P021 Children living with Juvenile Idiopathic Arthritis: their views about online resources and social media...1st Paediatric Society of the African League Against Rheumatism (PAFLAR) Congress, online, 28-30 July 2021.	Rheumatology
Niedtfeld, Inga; Defiebre, Nadine; Regenbogen, Christina; Mier, Daniela; Fenske, Sabrina; Kirsch, Peter; Lis, Stefanie; Schmahl, Christian	2017	Facing the Problem: Impaired Emotion Recognition During Multimodal Social Information Processing in Borderline Personality Disorder.	Journal of Personality Disorders
Perlis, Roy H.; Green, Jon; Simonson, Matthew; Ognyanova, Katherine; Santillana, Mauricio; Lin, Jennifer; Quintana, Alexi; Chwe, Hanyu; Druckman, James; Lazer, David; Baum, Matthew A.; Della Volpe, John	2021	Association Between Social Media Use and Self-reported Symptoms of Depression in US Adults.	JAMA Network Open
Kong, Wenwen; Song, Shijie; Zhao, Yuxiang Chris; Zhu, Qinghua; Sha, Ling	2021	TikTok as a Health Information Source: Assessment of the Quality of Information in Diabetes-Related Videos.	Journal of Medical Internet Research
Gu, Shuhan; Ping, Jianfan; Xu, Mingxia; Zhou, Yanfeng	2021	TikTok browsing for anxiety relief in the preoperative period: A randomized clinical trial.	Complementary Therapies in Medicine
Maurage, Pierre; D'Hondt, Fabien; Timary, Philippe; Mary, Charlotte; Franck, Nicolas; Peyroux, Elodie	2016	Dissociating Affective and Cognitive Theory of Mind in Recently Detoxified Alcohol-Dependent Individuals.	Alcoholism: Clinical & Experimental Research
Sidani, Jaime E.; Shensa, Ariel; Hoffman, Beth; Hanmer, Janel; Primack, Brian A.	2016	The Association between Social Media Use and Eating Concerns among US Young Adults.	Journal of the Academy of Nutrition & Dietetics
dos Santos, Rafael G.; Hallak, Jaime E. C.	2017	Effects of the Natural β-Carboline Alkaloid Harmine, a Main Constituent of Ayahuasca, in Memory and in the Hippocampus: A Systematic Literature Review of Preclinical Studies.	Journal of Psychoactive Drugs
Cooper, Emma C.; Maher, Justine A.; Naaseh, Ariana; Crawford, Elizabeth W.; Chinn, Justine O.; Runge, Ava S.; Lucas, Alexa N.; Zezoff, Danielle C.; Bera, Kevin R.; Dinicu, Andreea I.; White, Kayla M.; Tewari, Sujata E.; Hari, Anjali; Bernstein, Megan; Chang, Jenny; Ziogas, Argyrios; Pearre, Diana C.; Tewari, Krishnansu S.	2021	Implementation of human papillomavirus video education for women participating in mass cervical cancer screening in Tanzania.	American Journal of Obstetrics & Gynecology
Akindele, Abidemi James; Oladimeji-Salami, Joy Awulika; Usuwah, Blessing Amarachi	2015	Antinociceptive and Anti-Inflammatory Activities of Telfairia occidentalis Hydroethanolic Leaf Extract (Cucurbitaceae).	Journal of Medicinal Food
Lee, Jin Young; Lee, Byung Ho; Kim, Nam Doo; Lee, Joo Young	2015	Celastrol blocks binding of lipopolysaccharides to a Toll-like receptor4/myeloid differentiation factor2 complex in a thiol-dependent manner.	Journal of Ethnopharmacology
Woodworth, Glenn E; Carney, Patricia A; Cohen, Joshua M; Kopp, Sandy L; Vokach-Brodsky, Lindsey E; Horn, Jean-Louis E; Missair, Andres; Banks, Shawn E; Dieckmann, Nathan F; Maniker, Robert B	2015	Development and Validation of an Assessment of Regional Anesthesia Ultrasound Interpretation Skills.	Regional Anesthesia & Pain Medicine
Gains, Sheila; Krause, Laura; Jefferson, Gisele; Akey, Joy; Clifford, Jessica	2019	P5 A Mediterranean Diet Toolkit for Extension Educators: A Pilot Test...Society for Nutrition Education and Behavior 52nd Annual Conference, Nutrition Education: Rooted in Food, July 27-30, 2019, Orlando, Florida	Journal of Nutrition Education & Behavior
Miroddi, M.; Calapai, G.; Navarra, M.; Minciullo, P.L.; Gangemi, S.	2013	Passiflora incarnata L.: Ethnopharmacology, clinical application, safety and evaluation of clinical trials.	Journal of Ethnopharmacology
Xu, Jin-Biao; Gao, Guang-Chun; Yuan, Ming-Jing; Huang, Xuan; Zhou, Hong-Yu; Zhang, Yang; Zheng, Ya-Xin; Wu, Zhe; Feng, Jun-Miao; Wu, Ji-Ming	2020	Lignans from Schisandra chinensis ameliorate alcohol and CCl4-induced long-term liver injury and reduce hepatocellular degeneration via blocking ETBR.	Journal of Ethnopharmacology
Hemmesch, Amanda R	2014	The detrimental effects of atypical nonverbal behavior on older adults' first impressions of individuals with Parkinson's disease.	Psychology & Aging
Lozano, Alejandro; Araújo, Elcida Lima; Trindade Medeiros, Maria Franco; Albuquerque, Ulysses Paulino	2014	The apparency hypothesis applied to a local pharmacopoeia in the Brazilian northeast.	Journal of Ethnobiology & Ethnomedicine
Kantrowitz-Gordon, Ira; Bennett, Deborah; Wise Stauffer, Debra; Champ-Gibson, Erla; Fitzgerald, Cynthia; Corbett, Cynthia	2013	Facilitated family presence at resuscitation: Effectiveness of a nursing student toolkit.	Nurse Education Today
Blanc-Lapierre, Audrey; Bouvier, Ghislaine; Gruber, Anne; Leffondré, Karen; Lebailly, Pierre; Fabrigoule, Colette; Baldi, Isabelle	2013	Cognitive Disorders and Occupational Exposure to Organophosphates: Results From the PHYTONER Study.	American Journal of Epidemiology
Ibrahim, Norhayati; Mohd Safien, A'isyah; Siau, Ching Sin; Shahar, Suzana	2020	The Effectiveness of a Depression Literacy Program on Stigma and Mental Help-Seeking Among Adolescents in Malaysia: A Control Group Study With 3-Month Follow-Up.	Inquiry (00469580)
López-Gálvez, Nicolás; Wagoner, Rietta; Canales, Robert A.; de Zapien, Jill; Calafat, Antonia M.; Ospina, Maria; Rosales, Cecilia; Beamer, Paloma	2020	Evaluating imidacloprid exposure among grape field male workers using biological and environmental assessment tools: An exploratory study.	International Journal of Hygiene & Environmental Health
Sun, Min; Tang, Yu; Ding, Tonggui; Liu, Mingyao; Wang, Xin	2014	Inhibitory effects of celastrol on rat liver cytochrome P450 1A2, 2C11, 2D6, 2E1 and 3A2 activity.	Fitoterapia
Bourbonnais, Anne; Rousseau, Jacqueline; Lalonde, Marie‐Hélène; Meunier, Jean; Lapierre, Nolwenn; Gagnon, Marie‐Pierre	2019	Conditions and ethical challenges that could influence the implementation of technologies in nursing homes: A qualitative study.	International Journal of Older People Nursing
Terndrup, Thomas E; Ali, Sameer; Hulse, Steve; Shaffer, Michele; Lloyd, Tom	2013	Multimedia Education Increases Elder Knowledge of Emergency Department Care.	Western Journal of Emergency Medicine: Integrating Emergency Care with Population Health
Hogrefe K; Ziegler W; Weidinger N; Goldenberg G	2012	Non-verbal communication in severe aphasia: Influence of aphasia, apraxia, or semantic processing?	Cortex: A Journal Devoted to the Study of the Nervous System & Behavior
	2014	EVALUATION OF A TRAINING METHOD TO IMPROVE KNOWLEDGE, SKILLS AND INCREASE THE CLINICAL USE OF PRONE POSITIONING...The 60th International Respiratory Convention & Exhibition. December 9-12, 2014. Las Vegas, Nevada	Respiratory Care
Lee, Beom-Joon; Jo, In-Young; Bu, Youngmin; Park, Jae-Woo; Maeng, Sungho; Kang, Hee; Jang, Woochang; Hwang, Deok-Sang; Lee, Wookyoung; Min, Kyoungyoon; Kim, Jong-In; Yoo, Hye Hyun; Lew, Jae-Hwan	2011	Antiplatelet effects of Spatholobus suberectus via inhibition of the glycoprotein IIb/IIIa receptor.	Journal of Ethnopharmacology
Xiao Y; Seagull FJ; Bochicchio GV; Guzzo JL; Dutton RP; Sisley A; Joshi M; Standiford HC; Hebden JN; Mackenzie CF; Scalea TM	2007	Video-based training increases sterile-technique compliance during central venous catheter insertion.	Critical Care Medicine
Zhang, Jun; Li, Chang-Yin; Xu, Mei-juan; Wu, Ting; Chu, Ji-Hong; Liu, Shi-Jia; Ju, Wen-Zheng	2012	Oral bioavailability and gender-related pharmacokinetics of celastrol following administration of pure celastrol and its related tablets in rats.	Journal of Ethnopharmacology
Wang Y; Samoylenko V; Tekwani BL; Khan IA; Miller LS; Chaurasiya ND; Rahman MM; Tripathi LM; Khan SI; Joshi VC; Wigger FT; Muhammad I	2010	Composition, standardization and chemical profiling of Banisteriopsis caapi, a plant for the treatment of neurodegenerative disorders relevant to Parkinson's disease.	Journal of Ethnopharmacology
Park, Ho Joon; Cha, Dong Seok; Jeon, Hoon	2011	Antinociceptive and hypnotic properties of Celastrus orbiculatus.	Journal of Ethnopharmacology
Alvarez-Suarez JM; Giampieri F; Damiani E; Astolfi P; Fattorini D; Regoli F; Quiles JL; Battino M; Alvarez-Suarez, José M; Giampieri, Francesca; Damiani, Elisabetta; Astolfi, Paola; Fattorini, Daniele; Regoli, Francesco; Quiles, José L; Battino, Maurizio	2012	Radical-scavenging activity, protective effect against lipid peroxidation and mineral contents of monofloral Cuban honeys.	Plant Foods for Human Nutrition
Helle, Christine; Hillesund, Elisabet R.; Wills, Andrew K.; Øverby, Nina C.	2019	Evaluation of an eHealth intervention aiming to promote healthy food habits from infancy -the Norwegian randomized controlled trial Early Food for Future Health.	International Journal of Behavioral Nutrition & Physical Activity
Macfarlane, Gary J.; El-Metwally, Ashraf; De Silva, Vijitha; Ernst, Edzard; Dowds, Gillian L.; Moots, Robert J.	2011	Evidence for the efficacy of complementary and alternative medicines in the management of rheumatoid arthritis: a systematic review.	Rheumatology
Nuss, Roger C.; Ward, Jessica; Recko, Thomas; Lin Huang; Woodnorth, Geralyn Harvey	2012	Validation of a Pediatric Vocal Fold Nodule Rating Scale Based on Digital Video Images.	Annals of Otology, Rhinology & Laryngology
Domingues A; Sartori A; Valente LM; Golim MA; Siani AC; Viero RM	2011	Uncaria tomentosa Aqueous-ethanol Extract Triggers an Immunomodulation toward a Th2 Cytokine Profile.	Phytotherapy Research
Saokaew S; Suwankesawong W; Permsuwan U; Chaiyakunapruk N; Saokaew, Surasak; Suwankesawong, Wimon; Permsuwan, Unchalee; Chaiyakunapruk, Nathorn	2011	Safety of herbal products in Thailand: an analysis of reports in the thai health product vigilance center database from 2000 to 2008.	Drug Safety
Taylor CR; Merin LM; Salunga AM; Hepworth JT; Crutcher TD; O'Day DM; Pilon BA	2007	Improving diabetic retinopathy screening ratios using telemedicine-based digital retinal imaging technology: the Vine Hill Study.	Diabetes Care
Sacchett C; Black M	2011	Drawing as a window to event conceptualisation: evidence from two people with aphasia.	Aphasiology
Cameron M; Gagnier JJ; Little CV; Parsons TJ; Blümle A; Chrubasik S	2009	Evidence of effectiveness of herbal medicinal products in the treatment of arthritis.	Phytotherapy Research
Bertilsson, Monica; Maeland, Silje; Löve, Jesper; Ahlborg, Gunnar; Werner, Erik L.; Hensing, Gunnel	2018	The capacity to work puzzle: a qualitative study of physicians' assessments for patients with common mental disorders.	BMC Family Practice
Li H; Zhang Y; Tan H; Jia Y; Li D	2008	Therapeutic effect of tripterine on adjuvant arthritis in rats.	Journal of Ethnopharmacology
Aherne SA; Jiwan MA; Daly T; O'Brien NM; Aherne, S A; Jiwan, M A; Daly, T; O'Brien, N M	2009	Geographical location has greater impact on carotenoid content and bioaccessibility from tomatoes than variety.	Plant Foods for Human Nutrition
Schoffer KL; Patterson V; Read SJ; Henderson RD; Pandian JD; O'Sullivan JD	2005	Guidelines for filming digital camera video clips for the assessment of gait and movement disorders by teleneurology.	Journal of Telemedicine & Telecare
Alemagno SA; Niles SA; Treiber EA	2004	Using computers to reduce medication misuse of community-based seniors: results of a pilot intervention program.	Geriatric Nursing
Serrano-Dueñas M; Cardozo-Pelaez F; Sánchez-Ramos JR	2001	Effects of Banisteriopsis caapi extract on Parkinson's disease.	Scientific Review of Alternative Medicine
Freedland, C S; Mansbach, R S	1999	Behavioral profile of constituents in ayahuasca, an Amazonian psychoactive plant mixture.	Drug & Alcohol Dependence
Rodgers, Laura	2017	Trigger Films and Simulation: Educating Nurse Anesthesia Students.	Trigger Films & Simulation: Educating Nurse Anesthesia Students
Villanti, Andrea C.; Johnson, Amanda L; Ilakkuvan, Vinu; Jacobs, Megan A.; Graham, Amanda L.; Rath, Jessica M.	2017	Social Media Use and Access to Digital Technology in US Young Adults in 2016.	Journal of Medical Internet Research
Ricks C; Ratnapalan S; Jain S; Tait G	2008	Evaluating computer-assisted learning for common pediatric emergency procedures.	Pediatric Emergency Care
Kannaiyan R; Shanmugam MK; Sethi G; Kannaiyan, Radhamani; Shanmugam, Muthu K; Sethi, Gautam	2011	Molecular targets of celastrol derived from Thunder of God Vine: potential role in the treatment of inflammatory disorders and cancer.	Cancer Letters
Brumley, Jessica	2012	Testing a Model of Bacterial Vaginosis among Black Women.
Whittaker, Robyn; Dorey, Enid; Bramley, Dale; Bullen, Chris; Denny, Simon; Elley, C Raina; Maddison, Ralph; McRobbie, Hayden; Parag, Varsha; Rodgers, Anthony; Salmon, Penny	2011	A theory-based video messaging mobile phone intervention for smoking cessation: randomized controlled trial.	Journal of Medical Internet Research
Little CV; Parsons T	2011	Herbal therapy for treating rheumatoid arthritis.	Cochrane Database of Systematic Reviews

## Sheet: Communication Mass Media Comp
Authors	Year	Title	Publication
Song, Shijie; Zhao, Yuxiang Chris; Yao, Xinlin; Ba, Zhichao; Zhu, Qinghua	2021	Short video apps as a health information source: an investigation of affordances, user experience and users' intention to continue the use of TikTok.	Internet Research
Schmitt, Bernd; Brakus, J Joško; Biraglia, Alessandro	2022	Consumption Ideology.	Journal of Consumer Research
MARTÍNEZ-SANZ, Raquel; BUITRAGO, Álex; MARTÍN-GARCÍA, Alberto	2023	Comunicación para la salud a través de TikTok. Estudio de influencers de temática farmacéutica y conexión con su audiencia.	Communication for health through TikTok. Study of influencers in the pharmaceutical field and connection with their audience.
Zulli, Diana; Zulli, David James	2022	Extending the Internet meme: Conceptualizing technological mimesis and imitation publics on the TikTok platform.	New Media & Society
Melvin, Katelyn; Meyer, Carly; Scarinci, Nerina	2021	Exploring the complexity of how families are engaged in early speech–language pathology intervention using video‐reflexive ethnography.	International Journal of Language & Communication Disorders
Perrault, Evan K.	2020	The Utility of Healthcare Providers' Online Biographies for First-Time Patients: A Year-Long Study within a Clinical Setting.	Health Communication
Bordonado Bermejo, María Julia; Jaspe Nieto, Javier	2022	Nuevos canales de comunicación institucional en materia de seguridad: Análisis del discurso de la Guardia Civil en TikTok.	New channels of institutional communication in security matters: Analysis of the Civil Guard’s discourse on TikTok.
Peña-Fernández, Simón; Larrondo-Ureta, Ainara; Morales-i-Gras, Jordi	2022	Current affairs on TikTok. Virality and entertainment for digital natives.	El Profesional de la Información
García-Marín, David; Salvat-Martinrey, Guiomar	2022	Viralizar la verdad. Factores predictivos del engagement en el contenido verificado en TikTok.	Viralizing the truth: predictive factors of fact-checkers' engagement on TikTok.
Ranjit, Yerina S.; Snyder, Leslie B.; Hamilton, Mark A.; Rimal, Rajiv N.	2017	Self-Determination Theory and Risk Behavior in a Collectivistic Society: Preventing Reckless Driving in Urban Nepal.	Journal of Health Communication
González-Cabrera, Catalina; Igartua, Juan-José	2018	Formatos narrativos para la prevención del embarazo. Efecto de la modalidad narrativa en las actitudes de prevención.	Revista Latina de Comunicación Social
Sacchett, Carol; Black, Maria	2011	Drawing as a window to event conceptualisation: Evidence from two people with aphasia.	Aphasiology
Ramírez, Luz Adriana Gutiérrez; Ospina, Astrid Johana Gómez; Jaramillo, Lina Marcela Arias; Patiño, Bibiana Tangarife	2007	Evaluación de la viabilidad de una cepa probiótica nativa de Lactobacillus casei en queso crema.	Evaluation of the fasibility of a probiotic vine native of lactobacillus casei in creamcheese.

## Sheet: Embase
Authors	Year	Title	Publication
Tao, L.; Zhou, K.; Zhao, Y.; Xia, X.; Guo, Y.; Gao, Y.; Peng, G.; Liu, Y.	2023	Betulinic acid, a major therapeutic triterpene of Celastrus orbiculatus Thunb., acts as a chemosensitizer of gemcitabine by promoting Chk1 degradation	Journal of Ethnopharmacology
Amin, H.; Mokarram, M.; Zarei, A.R.	2023	Multi-criteria decision analysis integrated with GIS to determine land suitability for cultivation and best harvest time of vine	Journal of the science of food and agriculture
Sun, F.; Zheng, S.; Wu, J.	2023	Quality of Information in Gallstone Disease Videos on TikTok: Cross-sectional Study	Journal of medical Internet research
Gupta, A.K.; Polla Ravi, S.; Wang, T.	2023	Alopecia areata and pattern hair loss (androgenetic alopecia) on social media – Current public interest trends and cross-sectional analysis of YouTube and TikTok contents	Journal of Cosmetic Dermatology
Büttelmann, M.; Hofheinz, R.D.; Kröcher, A.; Ubbelohde, U.; Stintzing, S.; Reinacher-Schick, A.; Bornhäuser, M.; Folprecht, G.	2023	Geriatric assessment and the variance of treatment recommendations in geriatric patients with gastrointestinal cancer—a study in AIO oncologists	ESMO Open
Roberts, J.A.; David, M.E.	2023	Instagram and TikTok Flow States and Their Association with Psychological Well-Being	Cyberpsychology, behavior and social networking
Perkins, D.; Ruffell, S.G.D.; Day, K.; Pinzon Rubiano, D.; Sarris, J.	2023	Psychotherapeutic and neurobiological processes associated with ayahuasca: A proposed model and implications for therapeutic use	Frontiers in Neuroscience
Antoniou, P.; Nestoros, M.; Polycarpou, A.C.	2023	Calculation of Heartbeat Rate and SpO2 Parameters Using a Smartphone Camera: Analysis and Testing	Sensors (Basel, Switzerland)
Kim, Y.-J.; Lee, J.O.; Kim, S.-Y.; Lee, J.M.; Lee, E.; Na, J.; Yoo, K.-H.; Park, S.-J.; Kim, B.J.	2023	Effect of A. polygama APEE (Actinidia polygama ethanol extract) or APWE (Actinidia polygama water extract) on wrinkle formation in UVB-irradiated hairless mice	Journal of Cosmetic Dermatology
Berdida, D.J.E.; Franco, F.M.C.; Santos, X.A.G.; Dacol, C.B.; Dimaano, M.; Rosario, E.S.D.; Lantin, C.C.	2023	Filipinos’ COVID-19 vaccine hesitancy comments in TikTok videos: A manifest content analysis	Public Health Nursing
Zhang, H.; Yuan, Z.; Wang, J.; Tang, Q.; Miao, Y.; Yuan, Z.; Huang, X.; Zhu, Y.; Nong, C.; Zhang, L.; Jiang, Z.; Yu, Q.	2023	Triptolide leads to hepatic intolerance to exogenous lipopolysaccharide and natural-killer-cell mediated hepatocellular damage by inhibiting MHC class I molecules	Phytomedicine
Giedinghagen, A.	2023	The tic in TikTok and (where) all systems go: Mass social media induced illness and Munchausen's by internet as explanatory models for social media associated abnormal illness behavior	Clinical child psychology and psychiatry
Elkhazeen, A.; Poulos, C.; Zhang, X.; Cavanaugh, J.; Cain, M.	2023	A TikTok™ "Benadryl Challenge" death-A case report and review of the literature	Journal of forensic sciences
Rossi, N.A.; Devarajan, K.; Chokshi, S.N.; Ochoa, V.J.; Benavidez, M.; Malaya, L.T.; Ohlstein, J.F.; Young, D.L.; McKinnon, B.J.	2023	Social Media Depictions of Cochlear Implants: An Instagram and TikTok Analysis	Otology & neurotology : official publication of the American Otological Society, American Neurotology Society [and] European Academy of Otology and Neurotology
Younas, E.; Fatima, M.; Alvina, A.; Nawaz, H.A.; Anjum, S.M.; Usman, M.; Pervaiz, M.; Shabbir, A.; Rasheed, H.	2023	Correct administration aid for oral liquid medicines: Is a household spoon the right choice?	Frontiers in public health
D'Cruz, K.; Antonopoulos, S.; Rothman, R.; Douglas, J.; Winkler, D.; Oliver, S.	2022	Co-designing with adults with acquired neurological disability in the community: A scoping review protocol	BMJ Open
Yeung, A.; Ng, E.; Abi-Jaoude, E.	2022	TikTok and Attention-Deficit/Hyperactivity Disorder: A Cross-Sectional Study of Social Media Content Quality	Canadian Journal of Psychiatry
Nicholas, A.; Requena, S.S.; Ftanou, M.; Rice, S.; Fletcher, J.; Mackinnon, A.; Seidler, Z.; Le, L.K.-D.; Mihalopoulos, C.; Pirkis, J.	2022	The effectiveness of a media-based intervention promoting help-seeking for mental health difficulties by Australian men: study protocol for a randomised controlled trial	Trials
Falgoust, G.; Winterlind, E.; Moon, P.; Parker, A.; Zinzow, H.; Chalil Madathil, K.	2022	Applying the uses and gratifications theory to identify motivational factors behind young adult's participation in viral social media challenges on TikTok	Human Factors in Healthcare
Cheng, J.; Xiang, J.; Wei, L.; Zheng, T.; Wu, J.	2022	Metabolomic Profiling and Assessment of Phenolic Compounds Derived from Vitis davidii Foex Cane and Stem Extracts	International Journal of Molecular Sciences
Samuel, L.; Tang, H.; Basch, C.H.	2022	TikTok: a far-reaching opportunity for health professionals to address weight loss	Public Health
Pretorius, C.; McCashin, D.; Coyle, D.	2022	Mental health professionals as influencers on TikTok and Instagram: What role do they play in mental health literacy and help-seeking?	Internet Interventions
Hu, Q.; Hu, W.; Han, W.; Pan, L.	2022	Web-Based Short Video Intervention and Short Message Comparison of Repeat Blood Donation Behavior Based on an Extended Theory of Planned Behavior: Prospective Randomized Controlled Trial Study	Journal of Medical Internet Research
Nguyen, V.C.; Lu, N.; Kane, J.M.; Birnbaum, M.L.; De Choudhury, M.	2022	Cross-Platform Detection of Psychiatric Hospitalization via Social Media Data: Comparison Study	JMIR Mental Health
Dewasme, C.; Mary, S.; Darrieutort, G.; Roby, J.-P.; Gambetta, G.A.	2022	Long-Term Esca Monitoring Reveals Disease Impacts on Fruit Yield and Wine Quality	Plant disease
Cai, F.; Gu, Y.; Yan, H.; Chen, C.; Liu, G.	2022	Impact of different pretreatments on the anaerobic digestion performance of cucumber vine	Environmental science and pollution research international
Pryde, S.; Prichard, I.	2022	TikTok on the clock but the #fitspo don't stop: The impact of TikTok fitspiration videos on women's body image concerns	Body image
Sagrera, C.E.; Magner, J.; Temple, J.; Lawrence, R.; Magner, T.J.; Avila-Quintero, V.J.; McPherson, P.; Alderman, L.L.; Bhuiyan, M.A.N.; Patterson, J.C.; Murnane, K.S.	2022	Social media use and body image issues among adolescents in a vulnerable Louisiana community	Frontiers in Psychiatry
Gupta, A.K.; Hall, D.C.	2022	Hair loss treatment and restoration: Online interest trends and video-based social media content	Journal of Cosmetic Dermatology
Liu, R.; Yang, T.; Deng, W.; Liu, X.; Deng, J.	2022	What Drives the Influence of Health Science Communication Accounts on TikTok? A Fuzzy-Set Qualitative Comparative Analysis	International Journal of Environmental Research and Public Health
Gussner, A.; Baskar, D.; Rohde, M.; Ganley, T.; Shea, K.	2022	Evaluating Information About Osteochondritis Dissecans Shared Across Social Media Platforms	Journal of Pediatric Orthopaedics
Vassey, J.; Donaldson, S.I.; Dormanesh, A.; Allem, J.-P.	2022	Themes in TikTok Videos Featuring Little Cigars and Cigarillos: Content Analysis	Journal of Medical Internet Research
Senevirathna, K.; Hettiarachchi, K.; Warnakulasuriya, S.; Jayasinghe, R.	2022	TikTok - Potential Impact on the Use of Smokeless Tobacco and Betel Quid by Young People	Asian Pacific journal of cancer prevention : APJCP
Katz, A.; Tepper, Y.; Birk, O.; Eran, A.	2022	Web and social media searches highlight menstrual irregularities as a global concern in COVID-19 vaccinations	Scientific reports
Michaelis, R.; Brüggemann, N.; Ebersbach, G.; Ganos, C.; Münchau, A.; Schmidt, T.; Weißbach, A.; Schlegel, U.; Popkirov, S.	2022	Development and content validation of a questionnaire for functional movement disorders	Nervenarzt
Yang, Z.; Luo, X.; Jia, H.; Xie, Y.; Zhang, R.	2022	Personal Narrative under Nationalism: Chinese COVID-19 Vaccination Expressions on Douyin	International Journal of Environmental Research and Public Health
Ly, S.; Sarwat, S.; Wong, W.-K.; Ramzan, M.; Nguyen, H.D.	2022	A static and dynamic copula-based ARIMA-fGARCH approach to determinants of carbon dioxide emissions in Argentina	Environmental science and pollution research international
Yang, F.; Shi, X.; Yang, W.; Gao, C.; Cui, Z.; Wang, W.	2022	Pueraria montana (Kudzu vine) Ameliorate the Inflammation and Oxidative Stress against Fe-NTA Induced Renal Cancer	Journal of oleo science
Huang, Y.-L.; Chen, Y.-K.; Lin, S.-H.; Cao, H.; Chen, Q.	2022	The effect of short music videos on needs satisfaction and separation anxiety of children's family members during COVID-19: The example of TikTok	Frontiers in Pediatrics
Wang, M.; Chen, X.; Ma, S.; Liu, G.; Chen, C.	2022	Effectiveness of a mobile-based HIV prevention intervention for the rural and low-income population involving incentive policy to doctors in Liangshan, China: a randomized controlled trial protocol	BMC public health
Winzer, E.; Naderer, B.; Klein, S.; Lercher, L.; Wakolbinger, M.	2022	Promotion of Food and Beverages by German-Speaking Influencers Popular with Adolescents on TikTok, YouTube and Instagram	International Journal of Environmental Research and Public Health
Chen, H.; Wang, M.; Zhang, Z.	2022	Research on Rural Landscape Preference Based on TikTok Short Video Content and User Comments	International Journal of Environmental Research and Public Health
Khalid, S.; Hotiana, U.A.; Muzzamil, Z.	2022	Impact of Social Media Websites Overuse on Mental Well Being of Medical Students	Pakistan Journal of Medical and Health Sciences
Brooks, R.; Christidis, R.; Carah, N.; Kelly, B.; Martino, F.; Backholer, K.	2022	Turning users into unofficial brand ambassadors': marketing of unhealthy food and non-alcoholic beverages on TikTok	BMJ Global Health
Henke, L.; Guseva, M.; Wagemans, K.; Pischedda, D.; Haynes, J.-D.; Jahn, G.; Anders, S.	2022	Surgical face masks do not impair the decoding of facial expressions of negative affect more severely in older than in younger adults	Cognitive research: principles and implications
Beera, A.M.; Nori, L.P.; Seethamraju, S.M.	2022	NUTRITIONAL AND THERAPEUTIC POTENTIAL OF COCCINIA GRANDIS (L) VOGIT: A WONDER VEGETABLE	Pharma Times
Piltch-Loeb, R.; Su, M.; Hughes, B.; Testa, M.; Goldberg, B.; Braddock, K.; Miller-Idriss, C.; Maturo, V.; Savoia, E.	2022	Testing the Efficacy of Attitudinal Inoculation Videos to Enhance COVID-19 Vaccine Acceptance: Quasi-Experimental Intervention Trial	JMIR public health and surveillance
Lazarow, F.; Deal, A.K.; Shaves, S.C.; Knapp, B.; Byars, D.; Goodmurphy, C.W.; Trace, A.P.; Nunez, D.; Elzie, C.A.	2022	Evaluation of a point-of-care ultrasound curriculum and ocular phantom in residency training	Journal of Ultrasound
Reynard, J.-S.; Brodard, J.; Zufferey, V.; Rienth, M.; Gugerli, P.; Schumpp, O.; Blouin, A.G.	2022	Nuances of Responses to Two Sources of Grapevine Leafroll Disease on Pinot Noir Grown in the Field for 17 Years	Viruses
Scordino, T.A.; Darden, A.G.	2022	Implementation and Evaluation of Virtual Laboratory Tours for Laboratory Diagnosis of Hematologic Disease	American Journal of Clinical Pathology
Fuehrlein, B.; Hochschild, A.; Goldman, M.; Amsalem, D.; Chilton, J.; Martin, A.	2022	Learning About and Destigmatizing Substance Use Disorders: a Video-Based Educational Module Using Simulated Patients	Academic psychiatry : the journal of the American Association of Directors of Psychiatric Residency Training and the Association for Academic Psychiatry
Chao, K.-Y.; Yang, B.-H.	2022	Integration of a service-learning component into a course on nursing care for children with developmental disorders: A mixed-methods study	Nurse education today
Huang, R.; Shen, L.; Yu, H.; Jiang, J.; Qin, Y.; Liu, Y.; Zhang, J.; Song, Y.	2022	Evaluation of rain-shelter cultivation mode effects on microbial diversity during Cabernet Sauvignon (Vitis vinifera L.) maturation in Jingyang, Shaanxi, China	Food research international (Ottawa, Ont.)
McCrory, A.; Best, P.; Maddock, A.	2022	'It's just one big vicious circle': young people's experiences of highly visual social media and their mental health	Health education research
Malviya, D.; Thosar, R.; Kokare, N.; Pawar, S.; Singh, U.B.; Saha, S.; Rai, J.P.; Singh, H.V.; Somkuwar, R.G.; Saxena, A.K.	2022	A Comparative Analysis of Microbe-Based Technologies Developed at ICAR-NBAIM Against Erysiphe necator Causing Powdery Mildew Disease in Grapes (Vitis vinifera L.)	Frontiers in Microbiology
Zhang, X.; Feng, S.; Peng, R.; Li, H.	2022	Using Structural Equation Modeling to Examine Pathways between Physical Activity and Sleep Quality among Chinese TikTok Users	International Journal of Environmental Research and Public Health
Zea Vera, A.; Bruce, A.; Garris, J.; Tochen, L.; Bhatia, P.; Lehman, R.K.; Lopez, W.; Wu, S.W.; Gilbert, D.L.	2022	The Phenomenology of Tics and Tic-Like Behavior in TikTok	Pediatric Neurology
Lambert, J.; Barnstable, G.; Minter, E.; Cooper, J.; McEwan, D.	2022	Taking a One-Week Break from Social Media Improves Well-Being, Depression, and Anxiety: A Randomized Controlled Trial	Cyberpsychology, behavior and social networking
Caballero Valderrama, M.R.; Allande Cussó, R.; Cervera Barajas, A.; Pérez Ruz, R.; Pérez López, E.; Caballero Oliver, A.	2022	Creating a Learning Scenario for Cardiopulmonary Resuscitation Training During the COVID-19 Pandemic	The Journal of continuing education in the health professions
Zhang, Z.; Qiao, D.; He, L.; Pan, Q.; Wang, S.	2022	Effects of vine top shading on the accumulation of C6/C9 compounds in 'Cabernet Sauvignon' (Vitis vinifera L.) grape berries in northwestern China	Journal of the science of food and agriculture
Marengo, D.; Angelo Fabris, M.; Longobardi, C.; Settanni, M.	2022	Smartphone and social media use contributed to individual tendencies towards social media addiction in Italian adolescents during the COVID-19 pandemic	Addictive Behaviors
Chen, K.; He, Q.; Pan, Y.; Kumagai, S.; Chen, S.; Zhang, X.	2022	Short Video Viewing, and Not Sedentary Time, Is Associated with Overweightness/Obesity among Chinese Women	Nutrients
Rossi, N.A.; George, S.S.; Patel, K.P.; Reddy, D.N.; Ohlstein, J.F.; McKinnon, B.J.; Siddiqui, F.N.; Lees, K.A.	2022	Qualitative analysis of sinus surgery posts on popular social media platforms	American Journal of Otolaryngology - Head and Neck Medicine and Surgery
Purushothaman, V.; McMann, T.; Nali, M.; Li, Z.; Cuomo, R.; Mackey, T.K.	2022	Content Analysis of Nicotine Poisoning (Nic Sick) Videos on TikTok: Retrospective Observational Infodemiology Study	Journal of Medical Internet Research
Basch, C.H.; Yalamanchili, B.; Fera, J.	2022	#Climate Change on TikTok: A Content Analysis of Videos	Journal of community health
Mendiola, S.Y.; Stoy, K.S.; DiSalvo, S.; Wynn, C.L.; Civitello, D.J.; Gerardo, N.M.	2022	Competitive Exclusion of Phytopathogenic Serratia marcescens from Squash Bug Vectors by the Gut Endosymbiont Caballeronia	Applied and environmental microbiology
Yeung, A.W.K.; Tosevska, A.; Klager, E.; Eibensteiner, F.; Tsagkaris, C.; Parvanov, E.D.; Nawaz, F.A.; Völkl-Kernstock, S.; Schaden, E.; Kletecka-Pulker, M.; Willschke, H.; Atanasov, A.G.	2022	Medical and Health-Related Misinformation on Social Media: Bibliometric Study of the Scientific Literature	Journal of Medical Internet Research
Lina, L.; Sulistany, E.; Elfida, E.; Helm, A.; Alchalidi, A.; Arbaiyah, A.; Supriyanti, S.	2022	The Use of Media in Stunting Extension to Adolescents at Senior High School, Langsa City	Open Access Macedonian Journal of Medical Sciences
Nagy, P.; Cserháti, H.; Rosdy, B.; Bodó, T.; Hegyi, M.; Szamosújvári, J.; Fogarasi, D.J.; Fogarasi, A.	2022	TIKTOK AND TICS: The POSSIBLE ROLE OF SOCIAL MEDIA IN THE EXACERBATION OF TICS DURING THE COVID LOCKDOWN	Ideggyogyaszati Szemle
Vakilabad, A.A.K.; Movahed, E.; Seyedi, F.; Tahergorabi, M.; Mahmoodi, M.; Seirfar, Z.	2022	Investigating the Waste Management Knowledge and Performance of Health Personnel in the COVID-19 Epidemic	Open Public Health Journal
Nickles, M.A.; Haber, R.N.	2022	Social media voices on the treatment of skin psoriasis with biologics	Journal of Dermatological Treatment
Ma, M.; Zhang, X.	2022	An Intelligent Recommendation Model for Health Culture Based on Short Video Content Analysis in the Mobile Internet Environment	Journal of Environmental and Public Health
Hwang, H.-J.; Hwang, Y.J.; Kim, Y.J.; Kim, M.; Hwang, K.-A.	2022	Immature sword bean pods (Canavalia gladiata) inhibit adipogenesis in C3H10T1/2 cells and mice with high-fat diet-induced obesity	Journal of the Chinese Medical Association : JCMA
Alba, T.M.; Tessaro, E.; Sobottka, A.M.	2022	Seasonal effect on phenolic content and antioxidant activity of young, mature and senescent leaves from Anredera cordifolia (Ten.) Steenis (Basellaceae)	Brazilian journal of biology = Revista brasleira de biologia
Hein, H.J.; Glombiewski, J.A.; Rief, W.; Riecke, J.	2022	Effects of a video intervention on physicians' acceptance of pain apps: A randomised controlled trial	BMJ Open
Ye, J.-H.; Wu, Y.-T.; Wu, Y.-F.; Chen, M.-Y.; Ye, J.-N.	2022	Effects of Short Video Addiction on the Motivation and Well-Being of Chinese Vocational College Students	Frontiers in public health
Capitão, C.; Martins, R.; Feteira-Santos, R.; Virgolino, A.; Graça, P.; Gregório, M.J.; Santos, O.	2022	Developing healthy eating promotion mass media campaigns: A qualitative study	Frontiers in public health
Barteit, S.; Hachaturyan, V.; Beleites, F.; Kühn, T.; Favaretti, C.; Adam, M.; Bärnighausen, T.	2022	The effect of a short, animated story-based video on COVID-19 vaccine hesitancy: A study protocol for an online randomized controlled trial	Frontiers in public health
Cao, X.	2022	Learning of Short Video Text Description of Nursing Teaching Based on Transformer	Computational intelligence and neuroscience
Chen, Z.; Pan, S.; Zuo, S.	2022	TikTok and YouTube as sources of information on anal fissure: A comparative analysis	Frontiers in public health
Che, S.; Zhang, S.; Kim, J.H.	2022	How public health agencies communicate with the public on TikTok under the normalization of COVID-19: A case of 2022 Shanghai's outbreak	Frontiers in public health
Ming, S.; Han, J.; Li, M.; Liu, Y.; Xie, K.; Lei, B.	2022	TikTok and adolescent vision health: Content and information quality assessment of the top short videos related to myopia	Frontiers in public health
Russell, A.M.; Bergman, B.G.; Colditz, J.B.; Kelly, J.F.; Milaham, P.J.; Massey, P.M.	2021	Using TikTok in recovery from substance use disorder	Drug and Alcohol Dependence
MacKinnon, K.R.; Kia, H.; Lacombe-Duncan, A.	2021	Examining TikTok's Potential for Community-Engaged Digital Knowledge Mobilization with Equity-Seeking Groups	Journal of Medical Internet Research
Sobolik, J.S.; Newman, K.L.; Jaykus, L.-A.; Bihn, E.A.; Leon, J.S.	2021	Norovirus transmission mitigation strategies during simulated produce harvest and packing	International Journal of Food Microbiology
Olvera, C.; Stebbins, G.T.; Goetz, C.G.; Kompoliti, K.	2021	TikTok Tics: A Pandemic Within a Pandemic	Movement Disorders Clinical Practice
Zhao, H.; Wang, F.; Liu, Y.; Wang, H.; Jiao, L.	2021	Investigation and analysis of the needs of young students for popularizing science about nuclear and radiation	Chinese Journal of Radiological Medicine and Protection
Broady, T.R.; Brener, L.; Vuong, T.; Cama, E.; Treloar, C.	2021	Online interventions to reduce stigma towards population groups affected by blood borne viruses in Australia	International Journal of Drug Policy
Dwianto, R.A.; Wening, N.; Hapsari, E.D.	2021	Facebook ads for health promotion against covid-19: An environmental medicine perspective	Indian Journal of Forensic Medicine and Toxicology
de Souza, L.M.; de Chaves, M.A.; Joaquim, A.R.; Gionbelli, M.P.; Gava, A.; Fiorentin, J.; Ficagna, E.; Almança, M.A.K.; Teixeira, M.L.; Andrade, S.F.; Fuentefria, A.M.	2021	The efficacy of 8-hydroxyquinoline derivatives in controlling the fungus Ilyonectria liriodendri, the causative agent of black foot disease in grapevines	Journal of Applied Microbiology
Parada-Rojas, C.H.; Pecota, K.; Almeyda, C.; Yencho, G.C.; Quesada-Ocampo, L.M.	2021	Sweetpotato Root Development Influences Susceptibility to Black Rot Caused by the Fungal Pathogen Ceratocystis fimbriata	Phytopathology
Allen, A.A.; Shane, H.C.; Schlosser, R.W.; Haynes, C.W.	2021	The effect of cue type on directive-following in children with moderate to severe autism spectrum disorder	Augmentative and alternative communication (Baltimore, Md. : 1985)
Vall-Roqué, H.; Andrés, A.; Saldaña, C.	2021	The impact of COVID-19 lockdown on social network sites use, body image disturbances and self-esteem among adolescent and young women	Progress in Neuro-Psychopharmacology and Biological Psychiatry
Billings, A.C.; Flores, K.; McCalla, K.A.; Daane, K.M.; Wilson, H.	2021	Use of Ground Covers to Control Three-Cornered Alfalfa Hopper, Spissistilus festinus (Hemiptera: Membracidae), and Other Suspected Vectors of Grapevine Red Blotch Virus	Journal of economic entomology
Sha, P.; Dong, X.	2021	Research on adolescents regarding the indirect effect of depression, anxiety, and stress between tiktok use disorder and memory loss	International Journal of Environmental Research and Public Health
Gu, S.; Ping, J.; Xu, M.; Zhou, Y.	2021	TikTok browsing for anxiety relief in the preoperative period: A randomized clinical trial	Complementary Therapies in Medicine
Kwon, M.; Gaughan, M.R.; Park, E.	2021	Flipping the Classroom: Incorporating Video Production in Public Health Nursing Education	Creative nursing
Chen, Y.-J.; Song, H.-Y.; Zhang, Z.-W.; Chen, Q.; Tang, Z.-P.; Gu, M.	2021	Extracts of Vine Tea Improve Diet-Induced Non-Alcoholic Steatohepatitis Through AMPK-LXRα Signaling	Frontiers in Pharmacology
Li, Y.; Guan, M.; Hammond, P.; Berrey, L.E.	2021	Communicating COVID-19 information on TikTok: a content analysis of TikTok videos from official accounts featured in the COVID-19 information hub	Health education research
Basch, C.H.; Fera, J.; Quinones, N.	2021	A content analysis of direct-to-consumer DNA testing on TikTok	Journal of Community Genetics
Mascagni, P.; Alapatt, D.; Urade, T.; Vardazaryan, A.; Mutter, D.; Marescaux, J.; Costamagna, G.; Dallemagne, B.; Padoy, N.	2021	A Computer Vision Platform to Automatically Locate Critical Events in Surgical Videos: Documenting Safety in Laparoscopic Cholecystectomy	Annals of surgery
Hood, K.B.; Shook, N.J.; Dunn, C.E.; Belgrave, F.Z.	2021	The effect of affective versus cognitive persuasive messages on African American women's attitudes toward condom use	Psychology & health
Vengadaramana, A.; Laxmija, S.	2021	Morphological characterization and effect of extracts of some medicinal plants on the control of colletotricum isolates associated with papaya anthracnose disease	Tropical Journal of Natural Product Research
Jiang, L.C.	2021	Effects of narrative persuasion in promoting influenza vaccination in Hong Kong: A randomized controlled trial	Patient Education and Counseling
Moseley, M.; Howat, L.; McLoughlin, L.; Gilling, S.; Lewis, D.	2021	Accessible digital assessments of temporal, spatial, or movement concepts for profoundly motor impaired and non-verbal individuals: a pilot study	Disability and rehabilitation. Assistive technology
Chu, Z.; Shi, X.; Chen, G.; He, X.; Qian, Y.; Wang, H.; Tao, L.; Liu, Y.; Jiang, W.; Chen, J.	2021	COE Inhibits Vasculogenic Mimicry by Targeting EphA2 in Hepatocellular Carcinoma, a Research Based on Proteomics Analysis	Frontiers in Pharmacology
Morlock, G.E.; Heil, J.; Bardot, V.; Lenoir, L.; Cotte, C.; Dubourdeaux, M.	2021	Effect-Directed Profiling of 17 Different Fortified Plant Extracts by High-Performance Thin-Layer Chromatography Combined with Six Planar Assays and High-Resolution Mass Spectrometry	Molecules (Basel, Switzerland)
Ajatta, M.A.; Oladipupo, O.R.; Josiah, S.S.; Osundahunsi, O.F.; Omoba, O.S.	2021	Cognitive impairment by non-insulin-dependent diabetes mellitus was attenuated by dietary supplements of marble vine (Dioclea reflexa) and plantain (Musa paradisiaca) dough meals in albino rats	Journal of food biochemistry
Melvin, K.; Meyer, C.; Scarinci, N.	2021	Exploring the complexity of how families are engaged in early speech-language pathology intervention using video-reflexive ethnography	International journal of language & communication disorders
Foley, J.K.; Michaux, K.D.; Mudyahoto, B.; Kyazike, L.; Cherian, B.; Kalejaiye, O.; Ifeoma, O.; Ilona, P.; Reinberg, C.; Mavindidze, D.; Boy, E.	2021	Scaling Up Delivery of Biofortified Staple Food Crops Globally: Paths to Nourishing Millions	Food and nutrition bulletin
Ueda, J.; Yamaguchi, S.; Matsuda, Y.; Okazaki, K.; Morimoto, T.; Matsukuma, S.; Sasaki, T.; Kishimoto, T.	2021	A Randomized Controlled Trial Evaluating the Effectiveness of a Short Video-Based Educational Program for Improving Mental Health Literacy Among Schoolteachers	Frontiers in Psychiatry
Reuter, K.; Wilson, M.L.; Moran, M.; Le, N.; Angyan, P.; Majmundar, A.; Kaiser, E.M.; Unger, J.B.	2021	General Audience Engagement With Antismoking Public Health Messages Across Multiple Social Media Sites: Comparative Analysis	JMIR public health and surveillance
Chang, T.-S.; Wang, T.-Y.; Chiang, C.-M.; Lin, Y.-J.; Chen, H.-L.; Wu, Y.-W.; Ting, H.-J.; Wu, J.-Y.	2021	Biotransformation of celastrol to a novel, well-soluble, low-toxic and anti-oxidative celastrol-29-O-β-glucoside by Bacillus glycosyltransferases	Journal of Bioscience and Bioengineering
Zhou, J.; Cavagnaro, T.R.; De Bei, R.; Nelson, T.M.; Stephen, J.R.; Metcalfe, A.; Gilliham, M.; Breen, J.; Collins, C.; López, C.M.R.	2020	Wine Terroir and the Soil Bacteria: An Amplicon Sequencing–Based Assessment of the Barossa Valley and Its Sub-Regions	Frontiers in Microbiology
Trenti, M.; Lorenzi, S.; Bianchedi, P.L.; Grossi, D.; Failla, O.; Grando, M.S.; Emanuelli, F.	2021	Candidate genes and SNPs associated with stomatal conductance under drought stress in Vitis	BMC plant biology
Prasanth, B.; Jose, D.; Aleykutty, N.A.	2021	Antiurolithiatic activity studies on ipomoea sepiaria roxb.	International Journal of Pharmaceutical Research
Keerthana, C.; Narayanan, R.B.	2021	Identification and Characterization of Pediococcus Species from Piper betle (Betel) Leaves	Current Microbiology
Cooper, E.C.; Maher, J.A.; Naaseh, A.; Crawford, E.W.; Chinn, J.O.; Runge, A.S.; Lucas, A.N.; Zezoff, D.C.; Bera, K.R.; Dinicu, A.I.; White, K.M.; Tewari, S.E.; Hari, A.; Bernstein, M.; Chang, J.; Ziogas, A.; Pearre, D.C.; Tewari, K.S.	2021	Implementation of human papillomavirus video education for women participating in mass cervical cancer screening in Tanzania	American Journal of Obstetrics and Gynecology
Muhammad, N.; Ullah, S.; Rauf, A.; Atif, M.; Patel, S.; Israr, M.; Akbar, S.; Shehzad, O.; Saeed, M.; Bawazeer, S.; Uddin, M.S.; Derkho, M.; Shariati, M.A.; Mubarak, M.S.	2021	Evaluation of the anti-diarrheal effects of the whole plant extracts of Cuscuta reflexa Roxb in pigeons	Toxicology Reports
Li, F.-Y.; Chi, S.-M.; Zhang, H.-B.	2021	Investigation of in vitro antioxidant activity of dihydromyricetin and flavonoids rich extract from vine tea (Ampelopsis grossedentata)	Traditional Medicine Research
Gündoğdu, S.; Uçar, Ü.; Kuruüzüm-Uz, A.	2021	SOURCES OF RESVERATROL AND ITS MEDICINAL SIGNIFICANCE	Ankara Universitesi Eczacilik Fakultesi Dergisi
Lara, M.; Díaz Fuentes, C.; Calderón, J.; Geschwind, S.; Tarver, M.; Han, B.	2021	Pilot of a Community Health Worker Video Intervention for Immigrant Day Laborers at Occupational Health Risk	Frontiers in public health
Chai, X.	2021	How Has the Nationwide Public Health Emergency of the COVID-19 Pandemic Affected Older Chinese Adults' Health Literacy, Health Behaviors and Practices, and Social Connectedness? Qualitative Evidence From Urban China	Frontiers in public health
Barnes, K.; Davies, H.C.; Fazendin, J.M.; Chen, H.; Lindeman, B.	2020	Can the Use of Video-Based Interventions Increase Public Knowledge About Endocrine Surgeons?	Journal of Surgical Research
Marinho, M.D.C.; Diogo, B.S.; Lage, O.M.; Antunes, S.C.	2020	Ecotoxicological evaluation of fungicides used in viticulture in non-target organisms	Environmental science and pollution research international
Cardi, V.; Albano, G.; Ambwani, S.; Cao, L.; Crosby, R.D.; Macdonald, P.; Schmidt, U.; Treasure, J.	2020	A randomised clinical trial to evaluate the acceptability and efficacy of an early phase, online, guided augmentation of outpatient care for adults with anorexia nervosa	Psychological medicine
Hemalatha, C.N.; Mehurnisha, K.; Preethi, B.; Keerthana, V.; Harikrishnan, N.	2020	Antioxidant activity of kiwi fruit (Actindia chinensis)	International Journal of Research in Pharmaceutical Sciences
Thomas, E.; Gerster, S.; Mugabo, L.; Jean, H.; Oates, T.	2020	Computer vision supported pedestrian tracking: A demonstration on trail bridges in rural Rwanda	PLoS ONE
Kitay, B.; Martin, A.; Chilton, J.; Amsalem, D.; Duvivier, R.; Goldenberg, M.	2020	Electroconvulsive Therapy: a Video-Based Educational Resource Using Standardized Patients	Academic psychiatry : the journal of the American Association of Directors of Psychiatric Residency Training and the Association for Academic Psychiatry
Zhang, Y.; Shao, Y.	2020	A numerical strategy to evaluate performance of predictive scores via a copula-based approach	Statistics in Medicine
Monaco, S.E.; Han, M.; Dietz, R.; Xing, J.; Cuda, J.; Pantanowitz, L.	2020	Assessing competency for remote telecytology rapid on-site evaluation using pre-recorded dynamic video streaming	Cytopathology
Perrault, E.K.	2020	The Utility of Healthcare Providers' Online Biographies for First-Time Patients: A Year-Long Study within a Clinical Setting	Health communication
Martin, A.; Jacobs, A.; Krause, R.; Amsalem, D.	2020	The Mental Status Exam: An Online Teaching Exercise Using Video-Based Depictions by Simulated Patients	MedEdPORTAL : the journal of teaching and learning resources
Xu, J.-B.; Gao, G.-C.; Yuan, M.-J.; Huang, X.; Zhou, H.-Y.; Zhang, Y.; Zheng, Y.-X.; Wu, Z.; Feng, J.-M.; Wu, J.-M.	2020	Lignans from Schisandra chinensis ameliorate alcohol and CCl4-induced long-term liver injury and reduce hepatocellular degeneration via blocking ETBR	Journal of Ethnopharmacology
Kumar, S.S.; Arya, M.; Mahadevappa, P.; Giridhar, P.	2020	Influence of photoperiod on growth, bioactive compounds and antioxidant activity in callus cultures of Basella rubra L.	Journal of Photochemistry and Photobiology B: Biology
Trost, S.; Dieterle, J.; Herrmann, M.; Signerski-Krieger, J.	2020	Video presentations for examination questions in psychiatry: A pilot study	Nervenarzt
Blythe, J.; Spiring, R.	2020	The virtual home visit	Education for primary care : an official publication of the Association of Course Organisers, National Association of GP Tutors, World Organisation of Family Doctors
Xie, K.; He, X.; Chen, K.; Sakao, K.; Hou, D.-X.	2020	Ameliorative effects and molecular mechanisms of vine tea on western diet-induced NAFLD	Food & function
Chen, X.; He, H.-Z.; Chen, G.-K.; Li, H.-S.	2020	Effects of biochar and crop straws on the bioavailability of cadmium in contaminated soil	Scientific reports
Sobstyl, E.; Szopa, A.; Ekiert, H.; Gnat, S.; Typek, R.; Choma, I.M.	2020	Effect directed analysis and TLC screening of Schisandra chinensis fruits	Journal of Chromatography A
Li, W.; Li, W.; Yang, S.; Ma, Z.; Zhou, Q.; Mao, J.; Han, S.; Chen, B.	2020	Transcriptome and Metabolite Conjoint Analysis Reveals that Exogenous Methyl Jasmonate Regulates Monoterpene Synthesis in Grape Berry Skin	Journal of agricultural and food chemistry
Estrada-Villegas, S.; Hall, J.S.; van Breugel, M.; Schnitzer, S.A.	2020	Lianas reduce biomass accumulation in early successional tropical forests	Ecology
Chen, M.; Brun, F.; Raynal, M.; Makowski, D.	2020	Delaying the first grapevine fungicide application reduces exposure on operators by half	Scientific reports
Perrault, E.K.; Hildenbrand, G.M.	2020	The Buffering Effect of Health Care Provider Video Biographies When Viewed in Combination With Negative Reviews: "You Can't Fake Nice"	Journal of medical Internet research
Cruzado, R.K.; Rashidi, M.; Olsen, N.; Novy, R.G.; Wenninger, E.J.; Bosque-Pérez, N.A.; Karasev, A.V.; Price, W.J.; Rashed, A.	2020	Effect of the level of “Candidatus Liberibacter solanacearum” infection on the development of zebra chip disease in different potato genotypes at harvest and post storage	PLoS ONE
Perrault, E.K.; Hildenbrand, G.M.	2020	The Buffering Effect of Health Care Provider Video Biographies When Viewed in Combination with Negative Reviews: "you Can't Fake Nice	Journal of Medical Internet Research
Arinitwe, R.; Willson, A.; Batenhorst, S.; Cartledge, P.T.; Cartledge, P.T.	2020	Using a global health media project video to increase knowledge and confidence in the mothers of admitted neonates in Rwanda: A prospective interventional study	Journal of Tropical Pediatrics
Li, X.; Cao, M.; Ma, W.; Jia, C.; Li, J.; Zhang, M.; Liu, C.; Cao, Z.; Faruque, M.O.; Hu, X.	2020	Annotation of genes involved in high level of dihydromyricetin production in vine tea (Ampelopsis grossedentata) by transcriptome analysis	BMC plant biology
Silva, P.	2020	First Science & Wine World Congress	Journal of agricultural and food chemistry
Zhao, J.; Wang, J.	2020	Health advertising on short-video social media: A study on user attitudes based on the extended technology acceptance model	International Journal of Environmental Research and Public Health
Vystavna, Y.; Schmidt, S.I.; Klimenko, O.E.; Plugatar, Y.V.; Klimenko, N.I.; Klimenko, N.N.	2020	Species-dependent effect of cover cropping on trace elements and nutrients in vineyard soil and Vitis	Journal of the science of food and agriculture
Matza, L.S.; Osumili, B.; Stewart, K.D.; Perez-Nieves, M.; Jordan, J.; Biricolti, G.; Romoli, E.; Losi, S.; Del Santo, S.; Spaepen, E.; Parola, G.; Karn, H.; Boye, K.S.	2020	Patient Preferences and Health State Utilities Associated with Mealtime Insulin Concentrations Among Patients with Diabetes in Italy	Diabetes Therapy
Chen, M.; Xiang, L.; Wu, G.; Liao, Y.; Cai, Y.	2020	Puerarin inhibits endothelium-dependent contractions in mouse carotid arteries	Medical Science Monitor
Li, F.-Y.; Chi, S.-M.; Zhang, H.-B.	2020	Investigation of in vitro antioxidant activity of dihydromyricetin and flavonoids rich extract from vine tea (Ampelopsis grossedentata)	TMR Integrative Medicine
Ibrahim, N.; Mohd Safien, A.; Siau, C.S.; Shahar, S.	2020	The Effectiveness of a Depression Literacy Program on Stigma and Mental Help-Seeking Among Adolescents in Malaysia: A Control Group Study With 3-Month Follow-Up	Inquiry : a journal of medical care organization, provision and financing
Wan, M.L.Y.; Turner, P.C.; Co, V.A.; Wang, M.F.; Amiri, K.M.A.; El-Nezami, H.	2019	Schisandrin A protects intestinal epithelial cells from deoxynivalenol-induced cytotoxicity, oxidative damage and inflammation	Scientific reports
Suman, A.; Schaafsma, F.G.; Van Dongen, J.M.; Elders, P.J.M.; Buchbinder, R.; Van Tulder, M.W.; Anema, J.R.	2019	Effectiveness and cost-utility of a multifaceted eHealth strategy to improve back pain beliefs of patients with non-specific low back pain: A cluster randomised trial	BMJ Open
Bourbonnais, A.; Rousseau, J.; Lalonde, M.-H.; Meunier, J.; Lapierre, N.; Gagnon, M.-P.	2019	Conditions and ethical challenges that could influence the implementation of technologies in nursing homes: A qualitative study	International journal of older people nursing
Karak, S.; Das, S.; Biswas, M.; Choudhury, A.; Dutta, M.; Chaudhury, K.; De, B.	2019	Phytochemical composition, β-glucuronidase inhibition, and antioxidant properties of two fractions of Piper betle leaf aqueous extract	Journal of food biochemistry
Szopa, A.; Klimek-Szczykutowicz, M.; Kokotkiewicz, A.; Dziurka, M.; Luczkiewicz, M.; Ekiert, H.	2019	Phenolic acid and flavonoid production in agar, agitated and bioreactor-grown microshoot cultures of Schisandra chinensis cv. Sadova No. 1 – a valuable medicinal plant	Journal of Biotechnology
Malekshahi, H.; Bahrami, G.; Miraghaee, S.; Ahmadi, S.A.; Sajadimajd, S.; Hatami, R.; Mohammadi, B.; Keshavarzi, S.	2019	Momordica charantia reverses type II diabetes in rat	Journal of food biochemistry
Vallejo, A.; Millán, L.; Abrego, Z.; Sampedro, M.C.; Sánchez-Ortega, A.; Unceta, N.; Gómez-Caballero, A.; Goicolea, M.A.; Diez-Navajas, A.M.; Barrio, R.J.	2019	Fungicide distribution in vitiviniculture ecosystems according to different application strategies to reduce environmental impact	Science of the Total Environment
Xu, S.; Zhang, P.; Cao, M.; Dong, Y.; Li, J.; Lin, Y.; Che, L.; Fang, Z.; Feng, B.; Zhuo, Y.; Wang, J.; Ren, Z.; Wu, D.	2019	Microbial mechanistic insights into the role of sweet potato vine on improving health in chinese meishan gilt model	Animals
Panagopoulou, E.A.; Chiou, A.; Karathanos, V.T.	2019	Water-soluble vitamin content of sun-dried Corinthian raisins (Vitis vinifera L., var. Apyrena)	Journal of the science of food and agriculture
Davis, S.A.; Carpenter, D.; Lee, C.; Garcia, N.; Reuland, D.S.; Tudor, G.; Loughlin, C.E.; Sleath, B.	2019	Effect of an Asthma Question Prompt List and Video Intervention on Adolescents’ Medication Adherence 12 Months Later	Annals of Pharmacotherapy
Songy, A.; Vallet, J.; Gantet, M.; Boos, A.; Ronot, P.; Tarnus, C.; Clément, C.; Larignon, P.; Goddard, M.-L.; Fontaine, F.	2019	Sodium arsenite effect on Vitis vinifera L. Physiology	Journal of plant physiology
Kopaczka, M.; Tillmann, D.; Ernst, L.; Schock, J.; Tolba, R.; Merhof, D.	2019	Assessment of Laboratory Mouse Activity in Video Recordings Using Deep Learning Methods	Annual International Conference of the IEEE Engineering in Medicine and Biology Society. IEEE Engineering in Medicine and Biology Society. Annual International Conference
Urman, R.D.; Gross, C.S.; Sadovnikoff, N.; Bader, A.M.	2019	Improving Preoperative Completion of Advanced Care Planning Documents in Patients with Expected Postoperative Intensive Care Unit Stay	A and A Practice
Urman, R.D.; Gross, C.S.; Sadovnikoff, N.; Bader, A.M.	2019	Improving Preoperative Completion of Advanced Care Planning Documents in Patients With Expected Postoperative Intensive Care Unit Stay	A and A Practice
Henriksen, L.; Flaathen, E.M.; Angelshaug, J.; Garnweidner-Holme, L.; Småstuen, M.C.; Noll, J.; Taft, A.; Schei, B.; Lukasse, M.	2019	The Safe Pregnancy study - promoting safety behaviours in antenatal care among Norwegian, Pakistani and Somali pregnant women: a study protocol for a randomized controlled trial	BMC public health
Fang, P.; He, B.; Yu, M.; Shi, M.; Zhu, Y.; Zhang, Z.; Bo, P.	2019	Treatment with celastrol protects against obesity through suppression of galanin-induced fat intake and activation of PGC-1α/GLUT4 axis-mediated glucose consumption	Biochimica et Biophysica Acta - Molecular Basis of Disease
Xiang, J.; Lv, Q.; Yi, F.; Song, Y.; Le, L.; Jiang, B.; Xu, L.; Xiao, P.	2019	Dietary Supplementation of Vine Tea Ameliorates Glucose and Lipid Metabolic Disorder via Akt Signaling Pathway in Diabetic Rats	Molecules (Basel, Switzerland)
Chen, M.; Brun, F.; Raynal, M.; Makowski, D.	2019	Timing of Grape Downy Mildew Onset in Bordeaux Vineyards	Phytopathology
Petersen, S.M.; Keith, C.; Austin, K.; Howard, S.; Su, L.; Qiu, W.	2019	A Natural Reservoir and Transmission Vector of Grapevine Vein Clearing Virus	Plant disease
Daugherty, M.P.; Almeida, R.P.P.	2019	Understanding How an Invasive Vector Drives Pierce's Disease Epidemics: Seasonality and Vine-to-Vine Spread	Phytopathology
Helle, C.; Hillesund, E.R.; Wills, A.K.; Øverby, N.C.	2019	Evaluation of an eHealth intervention aiming to promote healthy food habits from infancy -the Norwegian randomized controlled trial Early Food for Future Health	International Journal of Behavioral Nutrition and Physical Activity
Cowdery, J.E.; Powell, J.H.; Fleming, Y.A.; Brown, D.L.	2019	Effectiveness of a short video-based educational intervention on factors related to clinical trial participation in adolescents and young adults: A pre-test/post-test design	Trials
Takeishi, Y.; Nakamura, Y.; Kawajiri, M.; Atogami, F.; Yoshizawa, T.	2019	Developing a prenatal couple education program focusing on coparenting for japanese couples: A quasi-experimental study	Tohoku Journal of Experimental Medicine
He, J.; Zhang, J.; Dong, L.; Dang, X.; Wang, L.; Cheng, L.; Huang, Y.	2019	Dihydromyricetin attenuates metabolic syndrome and improves insulin sensitivity by upregulating insulin receptor substrate-1 (Y612) tyrosine phosphorylation in db/db mice	Diabetes, Metabolic Syndrome and Obesity
Shimizu, Y.; Sakurada, T.; Nakagawa, K.; Matsuoka, S.; Yui, K.; Saito, J.	2019	Effect of single intake of the dietary supplement containing ampelopsin and chitosan on the postprandial serum uric acid level-a randomized, double-blind, placebo-controlled, cross over study-	Japanese Pharmacology and Therapeutics
Yeniocak, S.; Kalkan, A.; Aǧuş, T.; Demirel, A.; Akkoç, I.; Katipoǧlu, B.	2019	A rare case: Ayahuasca tea intoxication	Akademik Acil Tip Olgu Sunumlari Dergisi
Soustre-Gacougnolle, I.; Lollier, M.; Schmitt, C.; Perrin, M.; Buvens, E.; Lallemand, J.-F.; Mermet, M.; Henaux, M.; Thibault-Carpentier, C.; Dembelé, D.; Steyer, D.; Clayeux, C.; Moneyron, A.; Masson, J.E.	2018	Responses to climatic and pathogen threats differ in biodynamic and conventional vines	Scientific reports
Habbadi, K.; Meyer, T.; Vial, L.; Gaillard, V.; Benkirane, R.; Benbouazza, A.; Kerzaon, I.; Achbani, E.H.; Lavire, C.	2018	Essential oils of Origanum compactum and Thymus vulgaris exert a protective effect against the phytopathogen Allorhizobium vitis	Environmental science and pollution research international
Massa, A.N.; Manrique-Carpintero, N.C.; Coombs, J.; Haynes, K.G.; Bethke, P.C.; Brandt, T.L.; Gupta, S.K.; Yencho, G.C.; Novy, R.G.; Douches, D.S.	2018	Linkage analysis and QTL mapping in a tetraploid russet mapping population of potato	BMC Genetics
Lahiry, S.; Das, A.K.; Das, S.N.; Manna, M.	2018	Ethanolic leaf extract of Coccinia grandis is effective against both drug resistant and drug sensitive clinical isolates of Indian Kala-azar	Journal of Parasitic Diseases
Divya, T.; Velavan, B.; Sudhandiran, G.	2018	Regulation of Transforming Growth Factor-β/Smad-mediated Epithelial–Mesenchymal Transition by Celastrol Provides Protection against Bleomycin-induced Pulmonary Fibrosis	Basic and Clinical Pharmacology and Toxicology
Bertilsson, M.; Maeland, S.; Löve, J.; Ahlborg, G.; Werner, E.L.; Hensing, G.	2018	The capacity to work puzzle: a qualitative study of physicians' assessments for patients with common mental disorders	BMC family practice
Alvarenga-Venutolo, S.; Rosales-López, C.; Sánchez-Chinchilla, L.; Muñoz-Arrieta, R.; Aguilar-Cascante, F.	2018	Seasonality effect on the composition of oxindole alkaloids from distinct organs of Uncaria tomentosa from the Caribbean region of Costa Rica	Phytochemistry
Eom, S.H.; Jin, S.-J.; Jeong, H.-Y.; Song, Y.; Lim, Y.J.; Kim, J.-I.; Lee, Y.-H.; Kang, H.	2018	Kudzu leaf extract suppresses the production of inducible nitric oxide synthase, cyclooxygenase-2, tumor necrosis factor-alpha, and interleukin-6 via inhibition of JNK, TBK1 and STAT1 in inflammatory macrophages	International Journal of Molecular Sciences
Kim, H.; Yi, S.S.; Lee, H.-K.; Heo, T.-H.; Park, S.-K.; Jun, H.S.; Song, K.D.; Kim, S.-J.	2018	Antiproliferative Effect of Vine Stem Extract from Spatholobus Suberectus Dunn on Rat C6 Glioma Cells Through Regulation of ROS, Mitochondrial Depolarization, and P21 Protein Expression	Nutrition and Cancer
Adé, A.; Lebel, D.; Bussières, J.-F.	2018	Design and evaluation of a short video as a new knowledge dissemination strategy for communicating the news of the pharmacy department: A pilot study	Pharmacien Hospitalier et Clinicien
Marrus, N.; Kennon-McGill, S.; Harris, B.; Zhang, Y.; Glowinski, A.L.; Constantino, J.N.	2018	Use of a Video Scoring Anchor for Rapid Serial Assessment of Social Communication in Toddlers	Journal of visualized experiments : JoVE
Cazauran, J.-B.; Alyami, M.; Lasseur, A.; Gybels, I.; Glehen, O.; Bakrin, N.	2018	Pressurized Intraperitoneal Aerosol Chemotherapy (PIPAC) Procedure for Non-resectable Peritoneal Carcinomatosis (with Video)	Journal of gastrointestinal surgery : official journal of the Society for Surgery of the Alimentary Tract
Sallau, A.B.; Yakubu, R.N.; Aliyu, S.M.; Salihu, A.; Boniface, B.Y.	2018	In vitro effect of terpenoids - rich extract of momordica charantia on alpha glucosidase activity	Vitae
Oliveira, M.; Arenas, M.; Lage, O.; Cunha, M.; Amorim, M.I.	2018	Epiphytic fungal community in Vitis vinifera of the Portuguese wine regions	Letters in Applied Microbiology
Ricci, G.D.; Branco, C.H.; Sousa, R.T.; Titto, C.G.	2018	Effect of different environmental enrichment techniques in captivity of Puma concolor	Ciencia Animal Brasileira
Li, X.; Zhu, G.; Yao, X.; Wang, N.; Hu, R.; Kong, Q.; Zhou, D.; Long, L.; Cai, J.; Zhou, W.	2018	Celastrol induces ubiquitin-dependent degradation of mTOR in breast cancer cells	OncoTargets and Therapy
Kim, Y.-H.; Noh, J.-R.; Hwang, J.H.; Kim, K.-S.; Choi, D.-H.; An, J.-P.; Oh, W.-K.; Lee, C.-H.	2017	Sicyos angulatus ameliorates atherosclerosis through downregulation of aortic inflammatory responses in apolipoprotein E-deficient mice	Experimental and Therapeutic Medicine
Myhill, T.; Coulson, W.; Nixon, P.; Royal, S.; McCormack, T.; Kerrouche, N.	2017	Use of Supplementary Patient Education Material Increases Treatment Adherence and Satisfaction Among Acne Patients Receiving Adapalene 0.1%/Benzoyl Peroxide 2.5% Gel in Primary Care Clinics: A Multicenter, Randomized, Controlled Clinical Study	Dermatology and Therapy
Winkler, P.; Janoušková, M.; Kožený, J.; Pasz, J.; Mladá, K.; Weissová, A.; Tušková, E.; Evans-Lacko, S.	2017	Short video interventions to reduce mental health stigma: a multi-centre randomised controlled trial in nursing high schools	Social psychiatry and psychiatric epidemiology
Heise, C.W.; Brooks, D.E.	2017	Ayahuasca Exposure: Descriptive Analysis of Calls to US Poison Control Centers from 2005 to 2015	Journal of Medical Toxicology
Jing, X.; Cheng, W.; Guo, S.; Zou, Y.; Zhang, T.; He, L.	2017	Toxic effects of Tripterygium wilfordii Hook F on the reproductive system of adolescent male rats	Biomedicine and Pharmacotherapy
Carmichael, P.C.; Siyoum, N.; Chidamba, L.; Korsten, L.	2017	Characterization of fungal communities of developmental stages in table grape grown in the northern region of South Africa	Journal of Applied Microbiology
Zinchenko, A.; Obermeier, C.; Kanske, P.; Schröger, E.; Villringer, A.; Kotz, S.A.	2017	The influence of negative emotion on cognitive and emotional control remains intact in aging	Frontiers in Aging Neuroscience
Ng, Y.P.; Rashid, A.; O’Brien, F.	2017	Determining the effectiveness of a video-based contact intervention in improving attitudes of Penang primary care nurses towards people with mental illness	PLoS ONE
McLeod, L.J.; Hine, D.W.; Bengsen, A.J.; Driver, A.B.	2017	Assessing the impact of different persuasive messages on the intentions and behaviour of cat owners: A randomised control trial	Preventive Veterinary Medicine
Vliegenthart, A.D.B.; Wei, C.; Buckley, C.; Berends, C.; de Potter, C.M.J.; Schneemann, S.; Pozo, J.D.; Tucker, C.; Mullins, J.J.; Webb, D.J.; Dear, J.W.	2017	Characterization of triptolide-induced hepatotoxicity by imaging and transcriptomics in a novel zebrafish model	Toxicological Sciences
Nikoloulopoulos, A.K.	2017	A vine copula mixed effect model for trivariate meta-Analysis of diagnostic test accuracy studies accounting for disease prevalence	Statistical Methods in Medical Research
Ricciotti, H.A.; Freret, T.S.; Aluko, A.; McKeon, B.A.; Haviland, M.J.; Newman, L.R.	2017	Effects of a Short Video-Based Resident-as-Teacher Training Toolkit on Resident Teaching	Obstetrics and Gynecology
Lockeman, K.S.; Lanning, S.K.; Dow, A.W.; Zorek, J.A.; DiazGranados, D.; Ivey, C.K.; Soper, S.	2017	Outcomes of Introducing Early Learners to Interprofessional Competencies in a Classroom Setting	Teaching and learning in medicine
Mayfield, J.J.; Ball, E.M.; Tillery, K.A.; Crandall, C.; Dexter, J.; Winer, J.M.; Bosshardt, Z.M.; Welch, J.H.; Dolan, E.; Fancovic, E.R.; Nañez, A.I.; De May, H.; Finlay, E.; Lee, S.M.; Streed, C.G.; Ashraf, K.	2017	Beyond Men, Women, or Both: A Comprehensive, LGBTQ-Inclusive, Implicit-Bias-Aware, Standardized-Patient-Based Sexual History Taking Curriculum	MedEdPORTAL : the journal of teaching and learning resources
Ding, B.; Wahid, M.A.; Wang, Z.; Xie, C.; Thakkar, A.; Prabhu, S.; Wang, J.	2017	Triptolide and celastrol loaded silk fibroin nanoparticles show synergistic effect against human pancreatic cancer cells	Nanoscale
Ranjit, Y.S.; Snyder, L.B.; Hamilton, M.A.; Rimal, R.N.	2017	Self-Determination Theory and Risk Behavior in a Collectivistic Society: Preventing Reckless Driving in Urban Nepal	Journal of health communication
Barnaba, C.; Dellacassa, E.; Nicolini, G.; Giacomelli, M.; Roman Villegas, T.; Nardin, T.; Larcher, R.	2017	Targeted and untargeted high resolution mass approach for a putative profiling of glycosylated simple phenols in hybrid grapes	Food research international (Ottawa, Ont.)
Ewa Król, M.; Król, M.	2017	The trickle-down effect of predictability: Secondary task performance benefits from predictability in the primary task	PLoS ONE
Maliszewski, G.; Enriquez, M.; Cheng, A.-L.; Logan, P.; Watts, J.	2017	Development and feasibility of a community-partnered nutrition intervention targeting rural migrant communities in the Dominican Republic	Public health nursing (Boston, Mass.)
Chen, C.; Wu, F.	2017	The need to revisit ochratoxin A risk in light of diabetes, obesity, and chronic kidney disease prevalence	Food and Chemical Toxicology
Kośmider, A.; Czepielewska, E.; Kuraś, M.; Gulewicz, K.; Pietrzak, W.; Nowak, R.; Nowicka, G.	2017	Uncaria tomentosa Leaves Decoction Modulates Differently ROS Production in Cancer and Normal Cells, and Effects Cisplatin Cytotoxicity	Molecules (Basel, Switzerland)
Niedtfeld, I.; Defiebre, N.; Regenbogen, C.; Mier, D.; Fenske, S.; Kirsch, P.; Lis, S.; Schmahl, C.	2017	Facing the Problem: Impaired Emotion Recognition During Multimodal Social Information Processing in Borderline Personality Disorder	Journal of personality disorders
Dirican, O.; Cąkir, S.	2017	Vitis vinifera L. A commonly used plant in public health: Effect of Iba applications on rooting metabolism of vine wood cuttings obtained from different regions	Fabad Journal of Pharmaceutical Sciences
Conceição, C.; Pedro, J.; Martins, M.V.	2017	Effectiveness of a video intervention on fertility knowledge among university students: a randomised pre-test/post-test study	European Journal of Contraception and Reproductive Health Care
Yu, J.-S.; Tseng, C.-K.; Lin, C.-K.; Hsu, Y.-C.; Wu, Y.-H.; Hsieh, C.-L.; Lee, J.-C.	2017	Celastrol inhibits dengue virus replication via up-regulating type I interferon and downstream interferon-stimulated responses	Antiviral Research
Aoki, T.; Aoki, Y.; Ishiai, S.; Otoguro, M.; Suzuki, S.	2017	Impact of Bacillus cereus NRKT on grape ripe rot disease through resveratrol synthesis in berry skin	Pest management science
Kim, W.; Oh, T.-S.; Park, Y.-J.	2017	Anti-viral effect of herbal medicine Korean traditional Cynanchum Paniculatum (BGE.) Kitag extracts	African Journal of Traditional, Complementary and Alternative Medicines
Han, Y.; Huang, W.; Liu, J.; Liu, D.; Cui, Y.; Huang, R.; Yan, J.; Lei, M.	2017	Triptolide inhibits the AR signaling pathway to suppress the proliferation of enzalutamide resistant prostate cancer cells	Theranostics
Girard, A.W.; Grant, F.; Watkinson, M.; Okuku, H.S.; Wanjala, R.; Cole, D.; Levin, C.; Low, J.	2017	Promotion of orange-fleshed sweet potato increased vitamin A intakes and reduced the odds of low retinol-binding protein among postpartum Kenyan women	Journal of Nutrition
Nenko, N.I.; Ilina, I.A.; Vasiliev, E.N.; Yablonskay, E.K.	2017	Physiological and biochemical characteristic of elicitors impact on the Vitis Vinifera plants' Phylloxera-Resistance	Eurasian Journal of Analytical Chemistry
Liu, S.; Ai, Q.; Feng, K.; Li, Y.; Liu, X.	2016	The cardioprotective effect of dihydromyricetin prevents ischemia–reperfusion-induced apoptosis in vivo and in vitro via the PI3K/Akt and HIF-1α signaling pathways	Apoptosis
Matei, P.M.; Sánchez-Báscones, M.; Bravo-Sánchez, C.T.; Martín-Ramos, P.; Martín-Villullas, M.T.; García-González, M.C.; Hernández-Navarro, S.; Navas-Gracia, L.M.; Martín-Gil, J.	2016	Hygienization and control of Diplodia seriata fungus in vine pruning waste composting and its seasonal variability in open and closed systems	Waste Management
Golovanova, A.M.; Nizamov, R.N.; Sychev, K.V.; Vagin, K.N.; Mukminov, M.N.	2016	A composite therapeutic preparation for radioisotope elimination: Theoretical presuppositions	International Journal of Pharmacy and Technology
Hiebert-Giesbrecht, M.R.; Escalante-Erosa, F.; García-Sosa, K.; Dzib, G.R.; Calvo-Irabien, L.M.; Peña-Rodríguez, L.M.	2016	Spatio-Temporal Variation of Terpenoids in Wild Plants of Pentalinon andrieuxii	Chemistry and Biodiversity
De Oliveira, A.P.A.; De Souza, E.N.; Pellanda, L.C.	2016	Effectiveness of video resources in nursing orientation before cardiac heart surgery	Revista da Associacao Medica Brasileira
Ryan, C.; Furley, P.; Mulhall, K.	2016	Judgments of Nonverbal Behaviour by Children with High-Functioning Autism Spectrum Disorder: Can they Detect Signs of Winning and Losing from Brief Video Clips?	Journal of Autism and Developmental Disorders
Zhao, X.; Zhang, Q.; Chen, L.	2016	Triptolide induces the cell apoptosis of osteosarcoma cells through the TRAIL pathway	Oncology Reports
Sidani, J.E.; Shensa, A.; Hoffman, B.; Hanmer, J.; Primack, B.A.	2016	The Association between Social Media Use and Eating Concerns among US Young Adults	Journal of the Academy of Nutrition and Dietetics
Wang, C.; Wang, W.; Jin, X.; Shen, J.; Hu, W.; Jiang, T.	2016	Puerarin attenuates inflammation and oxidation in mice with collagen antibody-induced arthritis via TLR4/NF-κB signaling	Molecular Medicine Reports
Bouabdallah, S.; Sghaier, R.-M.; Selmi, S.; Khlifi, D.; Laouini, D.; Ben-Attia, M.	2016	Current approaches and challenges for chemical characterization of inhibitory effect against cancer cell line isolated from Gokshur extract	Journal of Chromatography B: Analytical Technologies in the Biomedical and Life Sciences
Garrido-Vásquez, P.; Pell, M.D.; Paulmann, S.; Sehm, B.; Kotz, S.A.	2016	Impaired neural processing of dynamic faces in left-onset Parkinson's disease	Neuropsychologia
Guzzon, R.; Gugole, S.; Zanzotti, R.; Malacarne, M.; Larcher, R.; von Wallbrunn, C.; Mescalchin, E.	2016	Evaluation of the oenological suitability of grapes grown using biodynamic agriculture: The case of a bad vintage	Journal of Applied Microbiology
Alabi, O.J.; Casassa, L.F.; Gutha, L.R.; Larsen, R.C.; Henick-Kling, T.; Harbertson, J.F.; Naidu, R.A.	2016	Impacts of grapevine leafroll disease on fruit yield and grape and wine chemistry in a wine grape (Vitis vinifera L.) cultivar	PLoS ONE
Sangeetha, G.; Srinivas, P.; Singh, H.S.; Debasish, B.; Bharathi, L.K.	2016	Fruit and vine rot of pointed gourd (Trichosanthes dioica Roxb.) as influenced by planting systems and weather parameters in east coast region of India	Journal of Pure and Applied Microbiology
Lyu, H.; Niu, Y.; Deng, H.; Lin, X.; Jin, C.	2015	Suppression of three soil-borne diseases of cucumber by a rhizosphere fungal strain	Ying yong sheng tai xue bao = The journal of applied ecology / Zhongguo sheng tai xue xue hui, Zhongguo ke xue yuan Shenyang ying yong sheng tai yan jiu suo zhu ban
Fan, R.; Ling, P.; Hao, C.Y.; Li, F.P.; Huang, L.F.; Wu, B.D.; Wu, H.S.	2015	Construction of a cDNA library and preliminary analysis of expressed sequence tags in Piper hainanense	Genetics and Molecular Research
Yu, X.; Zhou, X.; Fu, C.; Wang, Q.; Nie, T.; Zou, F.; Guo, R.; Liu, H.; Zhang, B.; Dai, M.	2015	Celastrol induces apoptosis of human osteosarcoma cells via the mitochondrial apoptotic pathway	Oncology Reports
Sangiovanni, E.; Di Lorenzo, C.; Colombo, E.; Colombo, F.; Fumagalli, M.; Frigerio, G.; Restani, P.; Dell'Agli, M.	2015	The effect of in vitro gastrointestinal digestion on the anti-inflammatory activity of Vitis vinifera L. leaves	Food & function
Woodworth, G.E.; Carney, P.A.; Cohen, J.M.; Kopp, S.L.; Vokach-Brodsky, L.E.; Horn, J.-L.E.; Missair, A.; Banks, S.E.; Dieckmann, N.F.; Maniker, R.B.	2015	Development and Validation of an Assessment of Regional Anesthesia Ultrasound Interpretation Skills	Regional Anesthesia and Pain Medicine
Servat-Medina, L.; González-Gómez, A.; Reyes-Ortega, F.; Sousa, I.M.O.; Queiroz, N.C.A.; Zago, P.M.W.; Jorge, M.P.; Monteiro, K.M.; de Carvalho, J.E.; San Román, J.; Foglio, M.A.	2015	Chitosan–tripolyphosphate nanoparticles as Arrabidaea chica standardized extract carrier: Synthesis, characterization, biocompatibility, and antiulcerogenic activity	International Journal of Nanomedicine
Ahmed, A.F.; Al-Yousef, H.M.; Al-Qahtani, J.H.; Al-Said, M.S.; Ashour, A.E.; Al-Sohaibani, M.; Rafatullah, S.	2015	Hepatorenal protective effect of Antistax® against chemically.induced toxicity	Pharmacognosy Magazine
Hoyer, A.; Kuss, O.	2015	Meta-analysis of diagnostic tests accounting for disease prevalence: A new model using trivariate copulas	Statistics in Medicine
Impei, S.; Gismondi, A.; Canuti, L.; Canini, A.	2015	Metabolic and biological profile of autochthonous Vitis vinifera L. ecotypes	Food & function
Pawlak, C.E.; Fields, H.W.; Beck, F.M.; Firestone, A.R.	2015	Orthodontic informed consent considering information load and serial position effect	American journal of orthodontics and dentofacial orthopedics : official publication of the American Association of Orthodontists, its constituent societies, and the American Board of Orthodontics
Hayden, E.L.; Seagull, F.J.; Reddy, R.M.	2015	Developing an educational video on lung lobectomy for the general surgery resident	Journal of Surgical Research
Osaki, K.; Arakawa, T.; Hikasa, T.; Kamiya, U.	2015	Hypoglycemic effect of dietary intake of Momordica charantia var. Pavel (bitter gourd) extracts in humans	Japanese Pharmacology and Therapeutics
Walley, S.C.; Chime, C.; Powell, J.; Walker, K.; Burczyk-Brown, J.; Funkhouser, E.	2015	A brief inpatient intervention using a short video to promote reduction of child tobacco smoke exposure	Hospital Pediatrics
Gkali, C.A.; Chalazonitis, A.N.; Feida, E.; Sotiropoulou, M.; Giannos, A.; Tsigginou, A.; Dimitrakakis, C.	2015	Breast elastography: How we do it	Ultrasound Quarterly
Bruez, E.; Haidar, R.; Alou, M.T.; Vallance, J.; Bertsch, C.; Mazet, F.; Fermaud, M.; Deschamps, A.; Guerin-Dubrana, L.; Compant, S.; Rey, P.	2015	Bacteria in a wood fungal disease: Characterization of bacterial communities in wood tissues of esca-foliar symptomatic and asymptomatic grapevines	Frontiers in Microbiology
Bottari, C.; Iliopoulos, G.; Shun, P.L.W.; Dawson, D.R.	2014	The clinical reasoning that guides therapists in interpreting errors in real-world performance	Journal of Head Trauma Rehabilitation
van Esdonk, T.; Glover, M.; Kira, A.; Wagemakers, A.	2014	Reducing smoking in pregnancy among Māori women: "aunties" perceptions and willingness to help	Maternal and child health journal
Salman, T.M.; Habili, N.; Shi, B.	2014	Effect of temperature on symptom expression and sequence polymorphism of grapevine yellow speckle viroid 1 in grapevine	Virus Research
Liu, L.; Salnikov, A.V.; Bauer, N.; Aleksandrowicz, E.; Labsch, S.; Nwaeburu, C.; Mattern, J.; Gladkich, J.; Schemmer, P.; Werner, J.; Herr, I.	2014	Triptolide reverses hypoxia-induced epithelial-mesenchymal transition and stem-like features in pancreatic cancer by NF-κB downregulation	International Journal of Cancer
Yazdi, F.F.; Ghalamkari, G.; Toghyani, M.; Modaresi, M.; Landy, N.	2014	Efficiency of Tribulus terrestris L. as an antibiotic growth promoter substitute on performance and immune responses in broiler chicks	Asian Pacific Journal of Tropical Disease
Guo, Q.; Honesty, S.; Xu, M.L.; Zhang, Y.; Schoelz, J.; Qiu, W.	2014	Genetic diversity and tissue and host specificity of Grapevine vein clearing virus	Phytopathology
Loizaga-Velder, A.; Verres, R.	2014	Therapeutic Effects of Ritual Ayahuasca Use in the Treatment of Substance Dependence-Qualitative Results	Journal of Psychoactive Drugs
Malon, M.; Cortes, D.; Andersen, J.; Jensen, M.A.B.; Mortensen, H.B.; Nygaard, U.; Poulsen, A.; Sørensen, J.L.; Greisen, G.	2014	Implementing video cases in clinical paediatric teaching increases medical students' self-assessed confidence	Danish Medical Journal
Hirose, T.; Iwami, T.; Ogura, H.; Matsumoto, H.; Sakai, T.; Yamamoto, K.; Mano, T.; Fujino, Y.; Shimazu, T.	2014	Effectiveness of a simplified cardiopulmonary resuscitation training program for the non-medical staff of a university hospital.	Scandinavian journal of trauma, resuscitation and emergency medicine
Greig, P.R.; Higham, H.; Nobre, A.C.	2014	Failure to perceive clinical events: An under-recognised source of error	Resuscitation
Ferguson, M.K.; Farnan, J.; Hemmerich, J.A.; Slawinski, K.; Acevedo, J.; Small, S.	2014	The impact of perceived frailty on surgeons' estimates of surgical risk	Annals of Thoracic Surgery
Fehr, T.; Achtziger, A.; Roth, G.; Struber, D.	2014	Neural correlates of the empathic perceptual processing of realistic social interaction scenarios displayed from a first-order perspective	Brain Research
Hemmesch, A.R.	2014	The detrimental effects of atypical nonverbal behavior on older adults' first impressions of individuals with parkinson's disease	Psychology and Aging
Prakash, N.; Ansari, M.A.; Punitha, P.; Sharma, P.K.	2014	Indigenous traditional knowledge and usage of folk bio-medicines among Rongmei tribe of Tamenglong district of Manipur, India	African journal of traditional, complementary, and alternative medicines : AJTCAM / African Networks on Ethnomedicines
Turechek, W.W.; Webster, C.G.; Duan, J.; Roberts, P.D.; Kousik, C.S.; Adkins, S.	2013	The use of latent class analysis to estimate the sensitivities and specificities of diagnostic tests for squash vein yellowing virus in cucurbit species when there is no gold standard	Phytopathology
Faletau, J.; Glover, M.; Nosa, V.; Pienaar, F.	2013	Looks like smoking, is it smoking?: Children's perceptions of cigarette-like nicotine delivery systems, smoking and cessation	Harm Reduction Journal
Di Sansebastiano, G.-P.; de Benedictis, M.; Carati, D.; Lofrumento, D.; Durante, M.; Montefusco, A.; Zuccarello, V.; Dalessandro, G.; Piro, G.	2013	Quality and efficacy of Tribulus terrestris as an ingredient for dermatological formulations	Open Dermatology Journal
Kantrowitz-Gordon, I.; Bennett, D.; Wise Stauffer, D.; Champ-Gibson, E.; Fitzgerald, C.; Corbett, C.	2013	Facilitated family presence at resuscitation: effectiveness of a nursing student toolkit	Nurse education today
Bhattacharya, S.; Chandra, S.; Dey, P.	2013	Anti-nociceptive activity of Mikania scandens flower in albino mice: Involvement of CNS depressant role	Oriental Pharmacy and Experimental Medicine
Moss, R.; Mao, Q.; Taylor, D.; Saucier, C.	2013	Investigation of monomeric and oligomeric wine stilbenoids in red wines by ultra-high-performance liquid chromatography/electrospray ionization quadrupole time-of-flight mass spectrometry	Rapid Communications in Mass Spectrometry
Terndrup, T.E.; Ali, S.; Hulse, S.; Shaffer, M.; Lloyd, T.	2013	Multimedia education increases elder knowledge of emergency department care	Western Journal of Emergency Medicine
Vohra, R.; Spano, S.	2013	Circus Venomous: An interactive tool for toxinology education	Toxicon
Soirefmann, M.; Comparin, C.; Boza, J.; Wen, C.L.; Cestari, T.F.	2013	Impact of a cybertutor in dermatological teaching	International Journal of Dermatology
Blanc-Lapierre, A.; Bouvier, G.; Gruber, A.; Leffondré, K.; Lebailly, P.; Fabrigoule, C.; Baldi, I.	2013	Cognitive disorders and occupational exposure to organophosphates: Results from the PHYTONER study	American Journal of Epidemiology
Sasso, K.E.; Strunk, D.R.	2013	Thin slice ratings of client characteristics in intake assessments: Predicting symptom change and dropout in cognitive therapy for depression	Behaviour Research and Therapy
Vohra, R.; Spano, S.	2013	Circus Venomous: An interactive tool for toxinology education	Toxicon
Domínguez, E.; Fernández, M.D.; Hernández, J.C.L.; Parra, J.P.; España, L.; Heredia, A.; Cuartero, J.	2012	Tomato fruit continues growing while ripening, affecting cuticle properties and cracking	Physiologia Plantarum
Roig, C.; Fita, A.; Ríos, G.; Hammond, J.P.; Nuez, F.; Picó, B.	2012	Root transcriptional responses of two melon genotypes with contrasting resistance to Monosporascus cannonballus (Pollack et Uecker) infection	BMC Genomics
Romain, C.; Gaillet, S.; Carillon, J.; Vidé, J.; Ramos, J.; Izard, J.-C.; Cristol, J.-P.; Rouanet, J.-M.	2012	Vineatrol and cardiovascular disease: Beneficial effects of a vine-shoot phenolic extract in a hamster atherosclerosis model	Journal of Agricultural and Food Chemistry
Huang, W.; He, T.; Chai, C.; Yang, Y.; Zheng, Y.; Zhou, P.; Qiao, X.; Zhang, B.; Liu, Z.; Wang, J.; Shi, C.; Lei, L.; Gao, K.; Li, H.; Zhong, S.; Yao, L.; Huang, M.-E.; Lei, M.	2012	Triptolide inhibits the proliferation of prostate cancer cells and down-regulates SUMO-specific protease 1 expression	PLoS ONE
Li, Q.; Zhang, H.M.; Fei, Y.T.	2012	[Treatment of diabetic nephropathy by integrative medicine: a multi-center prospective cohort study].	Zhongguo Zhong xi yi jie he za zhi Zhongguo Zhongxiyi jiehe zazhi = Chinese journal of integrated traditional and Western medicine / Zhongguo Zhong xi yi jie he xue hui, Zhongguo Zhong yi yan jiu yuan zhu ban
Pang, B.; Pang, Q.; Pang, H.; Song, G.	2012	Clinical effect of Jiutengzhuyu tablets on promoting blood circulation in women with oviducal obstruction	Journal of Traditional Chinese Medicine
Hogrefe, K.; Ziegler, W.; Weidinger, N.; Goldenberg, G.	2012	Non-verbal communication in severe aphasia: Influence of aphasia, apraxia, or semantic processing?	Cortex
Gadoury, D.M.; Cadle-Davidson, L.; Wilcox, W.F.; Dry, I.B.; Seem, R.C.; Milgroom, M.G.	2012	Grapevine powdery mildew (Erysiphe necator): A fascinating system for the study of the biology, ecology and epidemiology of an obligate biotroph	Molecular Plant Pathology
El Shallaly, G.E.; Mekki, A.M.	2012	Use of computer-based clinical examination to assess medical students in surgery	Education for health (Abingdon, England)
Park, H.J.; Cha, D.S.; Jeon, H.	2011	Antinociceptive and hypnotic properties of Celastrus orbiculatus	Journal of Ethnopharmacology
Zhang, Y.; Singh, K.; Kaur, R.; Qiu, W.	2011	Association of a novel DNA virus with the grapevine vein-clearing and vine decline syndrome	Phytopathology
Domingues, A.; Sartori, A.; Valente, L.M.M.; Golim, M.A.; Siani, A.C.; Viero, R.M.	2011	Uncaria tomentosa aqueous-ethanol extract triggers an immunomodulation toward a Th2 cytokine profile	Phytotherapy Research
Gurrola-Díaz, C.M.; García-López, P.M.; Gulewicz, K.; Pilarski, R.; Dihlmann, S.	2011	Inhibitory mechanisms of two Uncaria tomentosa extracts affecting the Wnt-signaling pathway	Phytomedicine
Whittaker, R.; Dorey, E.; Bramley, D.; Bullen, C.; Denny, S.; Elley, C.R.; Maddison, R.; McRobbie, H.; Parag, V.; Rodgers, A.; Salmon, P.	2011	A theory-based video messaging mobile phone intervention for smoking cessation: randomized controlled trial.	Journal of medical Internet research
Wallace, D.K.; Freedman, S.F.; Hartnett, M.E.; Quinn, G.E.	2011	Predictive value of pre-plus disease in retinopathy of prematurity	Archives of Ophthalmology
Rabe, E.; Stücker, M.; Esperester, A.; Schäfer, E.; Ottillinger, B.	2011	Efficacy and tolerability of a red-vine-leaf extract in patients suffering from chronic venous insufficiency - Results of a double-blind placebo-controlled study	European Journal of Vascular and Endovascular Surgery
Burie, J.-B.; Langlais, M.; Calonnec, A.	2011	Switching from a mechanistic model to a continuous model to study at different scales the effect of vine growth on the dynamic of a powdery mildew epidemic	Annals of Botany
Patil, A.G.; Joshi, K.A.; Patil, D.A.; Chandra, N.	2011	Pharmacognostical standardization and HPTLC fingerprint of Cardiospermum halicacabum L. Stem	Research Journal of Pharmaceutical, Biological and Chemical Sciences
Hayward III, T.Z.; Simons, C.J.; St John, W.; Waymire, M.; Stucky, T.D.	2011	Impacting the problem of inner-city youth violence: "Educating kids about gun violence" program	American Surgeon
Cieslak, M.; Seleznyova, A.N.; Hanan, J.	2011	A functional-structural kiwifruit vine model integrating architecture, carbon dynamics and effects of the environment.	Annals of botany
Armengol, J.; Alaniz, S.; Vicent, A.; Beltrán, R.; Abad-Campos, P.; Pérez-Sierra, A.; García-Jiménez, J.; Ben Salem, I.; Souli, M.; Boughalleb, N.	2011	Effect of dsRNA on growth rate and reproductive potential of Monosporascus cannonballus	Fungal Biology
Hunyadi-Antičević, S.; Čolak, Ž.; Funtak, I.L.; Lukić, A.; Filipović-Grčić, B.; Tomljanović, B.; Kniewald, H.; Protić, A.; Pandak, T.; Poljaković, Z.; Čanadija, M.	2011	European resuscitation council guidelines for resuscitation 2010	Lijecnicki Vjesnik
Rotaru, L.; Stoleru, V.; Mustea, M.	2011	Fertilization with green manure on Chasselas Doré grape vine as an alternative for sustainable viticulture	Journal of Food, Agriculture and Environment
Jitareanu, C.D.; Toma, L.D.; Slabu, C.; Marta, A.E.	2011	Effect of weather conditions on photosynthetic and flavonoid pigment contents in leaves of grapevine cultivars during growing season	Journal of Food, Agriculture and Environment
Fuchs, O.	2010	Transcription Factor NF-κb Inhibitors as Single Therapeutic Agents or in Combination with Classical Chemotherapeutic Agents for the Treatment of Hematologic Malignancies	Current Molecular Pharmacology
Turechek, W.W.; Kousik, C.S.; Adkins, S.	2010	Distribution of four viruses in single and mixed infections within infected watermelon plants in Florida	Phytopathology
Pérez-Donoso, A.G.; Sun, Q.; Caroline Roper, M.; Carl Greve, L.; Kirkpatrick, B.; Labavitch, J.M.	2010	Cell wall-degrading enzymes enlarge the pore size of intervessel pit membranes in healthy and Xylella fastidiosa-infected grapevines	Plant Physiology
Straube, B.; Green, A.; Jansen, A.; Chatterjee, A.; Kircher, T.	2010	Social cues, mentalizing and the neural processing of speech accompanied by gestures	Neuropsychologia
Ren, X.; Zhang, T.; Hu, J.; Ding, W.; Wang, X.	2010	Triptolide T10 enhances AAV-mediated gene transfer in mice striatum	Neuroscience Letters
Kizelsztein, P.; Komarnytsky, S.; Raskin, I.	2009	Oral administration of triptolide ameliorates the clinical signs of experimental autoimmune encephalomyelitis (EAE) by induction of HSP70 and stabilization of NF-κB/IκBα transcriptional complex	Journal of Neuroimmunology
Aherne, S.A.; Jiwan, M.A.; Daly, T.; O'Brien, N.M.	2009	Geographical location has greater impact on carotenoid content and bioaccessibility from tomatoes than variety	Plant Foods for Human Nutrition
Becher, P.G.; Guerin, P.M.	2009	Oriented responses of grapevine moth larvae Lobesia botrana to volatiles from host plants and an artificial diet on a locomotion compensator	Journal of Insect Physiology
Barros, F.C.F.; Pohlit, A.M.; Chaves, F.C.M.	2008	Effect of substrate and cutting diameter on the propagation of Arrabidaea chica (Humb. & Bonpl.) B. Verl. (Bignoniaceae)	Revista Brasileira de Plantas Medicinais
Ni, B.; Zhu, T.; Jiang, Z.; Zhang, R.; Zhang, T.; Zhang, L.	2008	In vitro and in silico approaches for analyzing the toxicological effect of triptolide on Cx43 in sertoli cells	Toxicology Mechanisms and Methods
Tsai, C.-W.; Chau, J.; Fernandez, L.; Bosco, D.; Daane, K.M.; Almeida, R.P.P.	2008	Transmission of Grapevine leafroll-associated virus 3 by the Vine Mealybug (Planococcus ficus)	Phytopathology
Guo, H.; Li, J.	2008	Mitochondrial energy metabolism changes during aging-mouse cranial nerve cells treated with various doses and forms of Fructus schizandrae	Neural Regeneration Research
Li, H.; Zhang, Y.-Y.; Tan, H.-W.; Jia, Y.-F.; Li, D.	2008	Therapeutic effect of tripterine on adjuvant arthritis in rats	Journal of Ethnopharmacology
Villate, L.; Fievet, V.; Hanse, B.; Delemarre, F.; Plantard, O.; Esmenjaud, D.; Van Helden, M.	2008	Spatial distribution of the dagger nematode Xiphinema index and its associated Grapevine fanleaf virus in French vineyard	Phytopathology
Canal-Raffin, M.; l'Azou, B.; Jorly, J.; Hurtier, A.; Cambar, J.; Brochard, P.	2008	Cytotoxicity of folpet fungicide on human bronchial epithelial cells	Toxicology
Mendoza-Espinosa, L.G.; Cabello-Pasini, A.; Macias-Carranza, V.; Daessle-Heuser, W.; Orozco-Borbón, M.V.; Quintanilla-Montoya, A.L.	2008	The effect of reclaimed wastewater on the quality and growth of grapevines	Water Science and Technology
Bruck, D.J.; Solter, L.F.; Lake, A.	2008	Effects of a novel microsporidium on the black vine weevil, Otiorhynchus sulcatus (F.) (Coleoptera: Curculionidae)	Journal of Invertebrate Pathology
Pascale, R.; Perazza, S.; Borelli, G.; Bianchini, E.; Alboresi, S.; Paolicelli, P.B.; Ferrari, A.; Cioni, G.	2008	The term diplegia should be enhanced. Part III: Inter-observer reliability of the new rehabilitation oriented classification	European Journal of Physical and Rehabilitation Medicine
Ricks, C.; Ratnapalan, S.; Jain, S.; Tait, G.	2008	Evaluating computer-assisted learning for common pediatric emergency procedures	Pediatric Emergency Care
Schneider, E.; Von Der Heydt, H.; Esperester, A.	2008	Evaluation of polyphenol composition in red leaves from different varieties of Vitis vinifera	Planta Medica
Selvakumar, G.; Mohan, M.; Kundu, S.; Gupta, A.D.; Joshi, P.; Nazim, S.; Gupta, H.S.	2008	Cold tolerance and plant growth promotion potential of Serratia marcescens strain SRM (MTCC 8708) isolated from flowers of summer squash (Cucurbita pepo)	Letters in Applied Microbiology
Xiao, Y.; Seagull, F.J.; Bochicchio, G.V.; Guzzo, J.L.; Dutton, R.P.; Sisley, A.; Joshi, M.; Standiford, H.C.; Hebden, J.N.; MacKenzie, C.F.; Scalea, T.M.	2007	Video-based training increases sterile-technique compliance during central venous catheter insertion	Critical Care Medicine
Taylor, C.R.; Merin, L.M.; Salunga, A.M.; Hepworth, J.T.; Crutcher, T.D.; O'Day, D.M.; Pilon, B.A.	2007	Improving diabetic retinopathy screening ratios using telemedicine-based digital retinal imaging technology: The vine hill study	Diabetes Care
Prakash, A.; Chen, P.-.; Pilling, R.L.; Johnson, N.; Foley, D.	2007	1% Calcium chloride treatment in combination with gamma irradiation improves microbial and physicochemical properties of diced tomatoes	Foodborne Pathogens and Disease
Pérez-Donoso, A.G.; Greve, L.C.; Walton, J.H.; Shackel, K.A.; Labavitch, J.M.	2007	Xylella fastidiosa infection and ethylene exposure result in xylem and water movement disruption in grapevine shoots.	Plant physiology
Duarte, M.D.R.; Jurgensen, I.	2007	Morpho-anatomical diagnosis of the leaf and stem of Pyrostegia venusta (Ker Gawl.) miers, bignoniaceae	Latin American Journal of Pharmacy
Miles, M.; Kemmitt, G.; Valverde, P.	2006	Results from two years of field studies to determine Mancozeb based spray programmes with minimal impact on predatory mites in European vine cultivation.	Communications in agricultural and applied biological sciences
Zhang, S.; Ji, G.; Liu, J.	2006	Reversal of chemical-induced liver fibrosis in Wistar rats by puerarin	Journal of Nutritional Biochemistry
Phagava, H.; Bakashvili, I.; Chanturishvili, T.; Abashidze, G.; Pagava, K.	2006	Substance abuse among adolescents in Georgia.	Georgian medical news
MacPherson, R.D.; Kilminster, I.	2006	Neonatal epilepsy associated with maternal ingestion of blue cohosh	Journal of Pharmacy Practice and Research
Miles, M.; Kemmitt, G.	2005	Field studies to determine mancozeb based spray programmes with minimal impact on predatory mites in European vine cultivation.	Communications in agricultural and applied biological sciences
Yang, N.-Y.J.; Kaphle, K.; Wang, P.-H.; Jong, D.-S.; Wu, L.-S.; Lin, J.-H.	2004	Effects of aqueous extracts of "betel quid" and its constituents on testosterone production by dispersed mouse interstitial cells	American Journal of Chinese Medicine
Spera, G.; Cardone, F.; Cherubini, G.; Leandri, A.	2003	Natural specific radioactivity in different soils. Transfer in the soil plant food chain.	Communications in agricultural and applied biological sciences
McElrone, A.J.; Sherald, J.L.; Forseth, I.N.	2003	Interactive effects of water stress and xylem-limited bacterial infection on the water relations of a host vine	Journal of Experimental Botany
Bronzi, G.; Marini, L.; Frassanito, S.	2001	Phytotherapy in peripheral venous insufficiency and peripheral associated panniculitis	Quaderni di Medicina e Chirurgia
Lewis, L.; Jones, J.; Haynes, E.	2000	Low-cost video-films in the teaching of undergraduate and postgraduate medical students.	Journal of telemedicine and telecare
Kiesewetter, H.; Koscielny, J.; Kalus, U.; Jean-Michel, V.; Peil, H.; Petrini, O.; Van Toor, B.S.J.; De Mey, C.	2000	Efficacy of orally administered extract of red vine leaf as 195 (folia vitis viniferae) in chronic venous insufficiency (stages I-II): A randomized, double-blind, placebo-controlled trial	Arzneimittel-Forschung/Drug Research
Pitt, J.I.	2000	Toxigenic fungi: Which are important?	Medical Mycology
Misono, S.	1999	Informationization policies of local governments	Nippon Geka Gakkai zasshi
Sandoval-Chacón, M.; Thompson, J.H.; Zhang, X.-J.; Liu, X.; Mannick, E.E.; Sadowska-Krowicka, H.; Charbonnet, R.M.; Clark, D.A.; Miller, M.J.S.	1998	Antiinflammatory actions of cat's claw: The role of NF-κB	Alimentary Pharmacology and Therapeutics
Lin, R.C.; Li, T.-K.	1998	Effects of isoflavones on alcohol pharmacokinetics and alcohol-drinking behavior in rats	American Journal of Clinical Nutrition
Loew, D.; Gerlach, H.E.; Altenkämper, K.H.; Schneider, B.	1998	Effect of long-distance flights on oedema of the lower extremities	Phlebology
Crichton, J.	1997	The response of nursing staff to psychiatric inpatient misdemeanour	Journal of Forensic Psychiatry
Jouve, A.	1994	Non-lethal defoliation to impair the foliar uptake of fallout radionuclides by forest trees	Science of the Total Environment
Perovic, S.; Markulin, M.	1994	Poisoning with Ecballium elaterium	Paediatria Croatica
Lu, G.L.; Yuan, W.X.; Fan, Y.J.	1991	Clinical and experimental study of tablet cucumber vine compound in treating essential hypertension	Zhong xi yi jie he za zhi = Chinese journal of modern developments in traditional medicine / Zhongguo Zhong xi yi jie he yan jiu hui (chou), Zhong yi yan jiu yuan, zhu ban
Bodenheimer, T.S.	1989	The fruits of empire rot on the vine: United States health policy in the austerity era.	Social science & medicine (1982)
Kioumehr, F.; Cochran, S.T.; Layfield, L.; Yaghmai, I.; Ngo, C.; Smith, S.R.	1989	Wilms tumor (nephroblastoma) in the adult patient: Clinical and radiologic manifestations	American Journal of Roentgenology
Bochkareva, A.I.; Kafizova, F.K.; Moskovich, I.I.	1989	Physiologic functions of machine operators during vineyard treatment with pesticides	Gigiena i sanitariia

## Sheet: Medline
Authors	Year	Title	Publication
Li, Jinxu; Tang, Lu; Pu, Yunsha	2023	My Story of Depression: A Content Analysis of Autobiographic Videos on Douyin.	Health communication
Tao, Li; Zhou, Kehui; Zhao, Yang; Xia, Xiangyu; Guo, Yajie; Gao, Yang; Peng, Guoping; Liu, Yanqing	2023	Betulinic acid, a major therapeutic triterpene of Celastrus orbiculatus Thunb., acts as a chemosensitizer of gemcitabine by promoting Chk1 degradation.	Journal of ethnopharmacology
Pedrouzo, Silvina B; Krynski, Laura	2023	Hyperconnected: children and adolescents on social media. The TikTok phenomenon.	Hiperconectados: las ninas, los ninos y los adolescentes en las redes sociales. El fenomeno de TikTok.
Li, Hui; Liao, Yang-Chun-Zi; Li, De-Wei; Zhu, Li-Hua	2022	First Report of Erysiphe alphitoides Causing Powdery Mildew of Cocculus orbiculatus in China.	Plant disease
Verma, Rajshree; Das, Apurba; Chakrawarti, Neha; Narzary, Prety Rekha; Kaman, Pranjal; Sharma, Sanjib	2022	First report of black pepper (Piper nigrum L.) anthracnose caused by Colletotrichum siamense in north-east India.	Plant disease
Khoo, Ying Wei; Baadu, Rosina; Hui Teng, Tan; Khaw, Yam Sim; Li, Shifang; Chong, Khim Phin	2022	First Report of Athelia rolfsii Causing Damping-Off and Leaf Blight on Basella alba in Malaysia.	Plant disease
Halleen, Francois; Havenga, Minette; McLeod, Adele; Mostert, Lizel	2022	First report of Neofusicoccum australe causing dieback of honeybush in the Western Cape, South Africa.	Plant disease
Khoo, Ying Wei; Khaw, Yam Sim; Tan, Hui Teng; Li, Shi-Fang; Chong, Khim Phin	2022	First Report of Leaf Spot on Basella rubra Caused by Fusarium proliferatum in Malaysia.	Plant disease
Khoo, Ying Wei; Tan, Hui Teng; Khaw, Yam Sim; Li, Shi-Fang; Chong, Khim Phin	2022	First report of Epicoccum sorghinum causing leaf spot on Basella alba in Malaysia.	Plant disease
Dahan, Jennifer; Orellana, Gardenia; Lee, Jungmin; Karasev, Alexander V	2022	Occurrence of grapevine-associated tymo-like virus in wine grapes in the United States.	Plant disease
Khoo, Ying Wei; Khaw, Yam Sim; Tan, Hui Teng; Li, Shi-Fang; Chong, Khim Phin	2022	First Report of Fusarium oxysporum Causing leaf spot on Basella rubra in Malaysia.	Plant disease
Wei, Ruteng; Wang, Lin; Ding, Yinting; Zhang, Liang; Gao, Feifei; Chen, Ning; Song, Yinghui; Li, Hua; Wang, Hua	2022	Natural and sustainable wine: a review.	Critical reviews in food science and nutrition
Oren, Elad; Tzuri, Galil; Dafna, Asaf; Rees, Evan R; Song, Baoxing; Freilich, Shiri; Elkind, Yonatan; Isaacson, Tal; Schaffer, Arthur A; Tadmor, Yaakov; Burger, Joseph; Buckler, Edward S; Gur, Amit	2022	QTL mapping and genomic analyses of earliness and fruit ripening traits in a melon Recombinant Inbred Lines population supported by de novo assembly of their parental genomes.	Horticulture research
Gier, Vicki S; Kreiner, David S	2022	Recognition for a black couple in a mock silver alert: Comparing couples presented together or separately with or without glasses.	Current psychology (New Brunswick, N.J.)
Jailani, A Abdul Kader; Iriarte, Fanny; Hochmuth, Robert; Willis, Sylvia M; Warren, Mark W; Dey, Kishore K; Velez-Climent, Maria; McVay, John; Bag, Sudeep; Paret, Mathews L	2021	First Report of Cucurbit Chlorotic Yellows Virus affecting Watermelon in USA.	Plant disease
Hao, Chun-Hui; Chai, Xia; Wu, Fu-Chuan; Xu, Zeng-Fu	2021	First Report of Collar Rot in Purple Passion Fruit (Passiflora edulis) Caused by Neocosmospora solani in Yunnan province, China.	Plant disease
Choi, In-Young; Ju, Ho-Jong; Lee, Kui-Jae; Shin, Hyeon-Dong	2021	First Report of Powdery Mildew Caused by Podosphaera xanthii on Benincasa hispida in Korea.	Plant disease
Lu, Xiuyun; Shang, Junyan; Niu, Luxin; Sun, Xiangrui; Su, Zhenhe; Dong, Lihong; Guo, Qinggang; Li, Shezeng; Ma, Ping	2021	First Report of Verticillium Wilt of Watermelon Caused by Verticillium dahliae in China.	Plant disease
Jarugula, Sridhar; Chingandu, Nomatter; Adiputra, Jati; Bagewadi, Basavaraj; Adegbola, Raphael Olayemi; Thammina, Chandrasekhar; Rayapati, Naidu	2020	First Report of grapevine red globe virus in grapevines in Washington State.	Plant disease
Chingandu, Nomatter; Jarugula, Sridhar; Adiputra, Jati; Bagewadi, Basavaraj; Adegbola, Raphael Olayemi; Thammina, Chandrasekhar; Rayapati, Naidu	2020	First report of grapevine rupestris vein feathering virus in grapevines from Washington State.	Plant disease
Cabrera-P..rez, Carlos; Valencia-Gredilla, Francisco; Royo-Esnal, Aritz; Recasens, Jordi	2022	Organic Mulches as an Alternative to Conventional Under-Vine Weed Management in Mediterranean Irrigated Vineyards.	Plants (Basel, Switzerland)
Dumitriu Gabur, Georgiana-Diana; Gabur, Iulian; Cucolea, Elena Iulia; Costache, Teodor; Rambu, Dan; Cotea, Valeriu V; Teodosiu, Carmen	2022	Investigating Six Common Pesticides Residues and Dietary Risk Assessment of Romanian Wine Varieties.	Foods (Basel, Switzerland)
Baghdadi, Jonathan D; Coffey, K C; Belcher, Rachael; Frisbie, James; Hassan, Naeemul; Sim, Danielle; Malik, Rena D	2023	#Coronavirus on TikTok: user engagement with misinformation as a potential threat to public health behavior.	JAMIA open
Nong, Weiguaju; He, Zhen; Ye, Jian-Hong; Wu, Yu-Feng; Wu, Yu-Tai; Ye, Jhen-Ni; Sun, Yu	2023	The Relationship between Short Video Flow, Addiction, Serendipity, and Achievement Motivation among Chinese Vocational School Students: The Post-Epidemic Era Context.	Healthcare (Basel, Switzerland)
Perkins, Daniel; Ruffell, Simon G D; Day, Kimberley; Pinzon Rubiano, Diego; Sarris, Jerome	2022	Psychotherapeutic and neurobiological processes associated with ayahuasca: A proposed model and implications for therapeutic use.	Frontiers in neuroscience
Kanchan, Sushim; Gaidhane, Abhay	2023	Social Media Role and Its Impact on Public Health: A Narrative Review.	Cureus
Al-Rawi, Ahmed; Zemenchik, Kiana	2023	Tiktoking COVID-19 with frontline workers.	Digital health
Libutti, Angela; Russo, Daniela; Lela, Ludovica; Ponticelli, Maria; Milella, Luigi; Rivelli, Anna Rita	2023	Enhancement of Yield, Phytochemical Content and Biological Activity of a Leafy Vegetable (Beta vulgaris L. var. cycla) by Using Organic Amendments as an Alternative to Chemical Fertilizer.	Plants (Basel, Switzerland)
Manago, Adriana M; Walsh, Abigail S; Barsigian, Logan L	2022	The contributions of gender identification and gender ideologies to the purposes of social media use in adolescence.	Frontiers in psychology
Nguyen, Viet Cuong; Lu, Nathaniel; Kane, John M; Birnbaum, Michael L; De Choudhury, Munmun	2022	Cross-Platform Detection of Psychiatric Hospitalization via Social Media Data: Comparison Study.	JMIR mental health
Li, Shujuan; Ding, Jiaqi; Zheng, Xin; Sui, Yuzheng	2021	Beach tourists behavior and beach management strategy under the ongoing prevention and control of the COVID-19 pandemic: A case study of Qingdao, China.	Ocean & coastal management
Buttelmann, M; Hofheinz, R D; Krocher, A; Ubbelohde, U; Stintzing, S; Reinacher-Schick, A; Bornhauser, M; Folprecht, G	2023	Geriatric assessment and the variance of treatment recommendations in geriatric patients with gastrointestinal cancer-a study in AIO oncologists.	ESMO open
Amin, Hosein; Mokarram, Marzieh; Zarei, Abdol Rassoul	2023	Multi-criteria decision analysis integrated with GIS to determine land suitability for cultivation and best harvest time of vine.	Journal of the science of food and agriculture
Younas, Eman; Fatima, Moomna; Alvina, Ayesha; Nawaz, Hafiz Awais; Anjum, Syed Muneeb; Usman, Muhammad; Pervaiz, Mehak; Shabbir, Amara; Rasheed, Huma	2023	Correct administration aid for oral liquid medicines: Is a household spoon the right choice?.	Frontiers in public health
Cheng, Jianhui; Xiang, Jiang; Wei, Lingzhu; Zheng, Ting; Wu, Jiang	2022	Metabolomic Profiling and Assessment of Phenolic Compounds Derived from Vitis davidii Foex Cane and Stem Extracts.	International journal of molecular sciences
Buttelmann, M; Hofheinz, R D; Krocher, A; Ubbelohde, U; Stintzing, S; Reinacher-Schick, A; Bornhauser, M; Folprecht, G	2023	Geriatric assessment and the variance of treatment recommendations in geriatric patients with gastrointestinal cancer-a study in AIO oncologists.	ESMO open
Sun, Fei; Zheng, Shusen; Wu, Jian	2023	Quality of Information in Gallstone Disease Videos on TikTok: Cross-sectional Study.	Journal of medical Internet research
Roberts, James A; David, Meredith E	2023	Instagram and TikTok Flow States and Their Association with Psychological Well-Being.	Cyberpsychology, behavior and social networking
Van Dijck, Jose F T M	2022	[Social media and trust in medical expertise].	Sociale media en het vertrouwen in medische expertise.
Gupta, Aditya K; Polla Ravi, Shruthi; Wang, Tong	2023	Alopecia areata and pattern hair loss (androgenetic alopecia) on social media - Current public interest trends and cross-sectional analysis of YouTube and TikTok contents.	Journal of cosmetic dermatology
Giedinghagen, Andrea	2023	The tic in TikTok and (where) all systems go: Mass social media induced illness and Munchausen's by internet as explanatory models for social media associated abnormal illness behavior.	Clinical child psychology and psychiatry
Berdida, Daniel Joseph E; Franco, Franchesca Mae C; Santos, Xyllyne Allyah G; Dacol, Camille B; Dimaano, Michaela; Rosario, Erika S Del; Lantin, Charlotte Christianne	2023	Filipinos' COVID-19 vaccine hesitancy comments in TikTok videos: A manifest content analysis.	Public health nursing (Boston, Mass.)
Ming, Shuai; Han, Jie; Li, Meng; Liu, Yan; Xie, Kunpeng; Lei, Bo	2022	TikTok and adolescent vision health: Content and information quality assessment of the top short videos related to myopia.	Frontiers in public health
Antoniou, Panayiotis; Nestoros, Marios; Polycarpou, Anastasis C	2023	Calculation of Heartbeat Rate and SpO2 Parameters Using a Smartphone Camera: Analysis and Testing.	Sensors (Basel, Switzerland)
Kim, Yu-Jin; Lee, Jung Ok; Kim, Su-Young; Lee, Jung Min; Lee, Esther; Na, Jungtae; Yoo, Kwang-Ho; Park, Su-Jin; Kim, Beom Joon	2023	Effect of A. polygama APEE (Actinidia polygama ethanol extract) or APWE (Actinidia polygama water extract) on wrinkle formation in UVB-irradiated hairless mice.	Journal of cosmetic dermatology
Hu, Qiuyue; Hu, Wei; Han, Wenjuan; Pan, Lingling	2022	Web-Based Short Video Intervention and Short Message Comparison of Repeat Blood Donation Behavior Based on an Extended Theory of Planned Behavior: Prospective Randomized Controlled Trial Study.	Journal of medical Internet research
Zhang, Haoran; Yuan, Zihang; Wang, Jie; Tang, Qianhui; Miao, Yingying; Yuan, Ziqiao; Huang, Xinliang; Zhu, Ying; Nong, Cheng; Zhang, Luyong; Jiang, Zhenzhou; Yu, Qinwei	2023	Triptolide leads to hepatic intolerance to exogenous lipopolysaccharide and natural-killer-cell mediated hepatocellular damage by inhibiting MHC class I molecules.	Phytomedicine : international journal of phytotherapy and phytopharmacology
D'Cruz, Kate; Antonopoulos, Stephanie; Rothman, Rebecca; Douglas, Jacinta; Winkler, Di; Oliver, Stacey	2022	Co-designing with adults with acquired neurological disability in the community: a scoping review protocol.	BMJ open
Rossi, Nicholas A; Devarajan, Karthik; Chokshi, Shivan N; Ochoa, Vanesa J; Benavidez, Mia; Malaya, Lauren T; Ohlstein, Jason F; Young, Dayton L; McKinnon, Brian J	2023	Social Media Depictions of Cochlear Implants: An Instagram and TikTok Analysis.	Otology & neurotology : official publication of the American Otological Society, American Neurotology Society [and] European Academy of Otology and Neurotology
Elkhazeen, Abu; Poulos, Chris; Zhang, Xin; Cavanaugh, John; Cain, Matthew	2023	A TikTok TM "Benadryl Challenge" death-A case report and review of the literature.	Journal of forensic sciences
Gupta, Aditya K; Hall, Deanna C	2022	Hair loss treatment and restoration: Online interest trends and video-based social media content.	Journal of cosmetic dermatology
Nickles, Melissa A; Haber, Roger N	2022	Social media voices on the treatment of skin psoriasis with biologics.	The Journal of dermatological treatment
Dewasme, Coralie; Mary, Severine; Darrieutort, Guillaume; Roby, Jean-Philippe; Gambetta, Gregory A	2022	Long-Term Esca Monitoring Reveals Disease Impacts on Fruit Yield and Wine Quality.	Plant disease
Che, ShaoPeng; Zhang, Shunan; Kim, Jang Hyun	2022	How public health agencies communicate with the public on TikTok under the normalization of COVID-19: A case of 2022 Shanghai's outbreak.	Frontiers in public health
Samuel, L; Tang, H; Basch, C H	2022	TikTok: a far-reaching opportunity for health professionals to address weight loss.	Public health
Pretorius, Claudette; McCashin, Darragh; Coyle, David	2022	Mental health professionals as influencers on TikTok and Instagram: What role do they play in mental health literacy and help-seeking?.	Internet interventions
Sagrera, Caroline E; Magner, Johnette; Temple, Jazzlynn; Lawrence, Robert; Magner, Timothy J; Avila-Quintero, Victor J; McPherson, Pamela; Alderman, Laura Lane; Bhuiyan, Mohammad Alfrad Nobel; Patterson, James C 2nd; Murnane, Kevin S	2022	Social media use and body image issues among adolescents in a vulnerable Louisiana community.	Frontiers in psychiatry
Tronchoni, Jordi; Setati, Mathabatha Evodia; Fracassetti, Daniela; Valdetara, Federica; Maghradze, David; Foschino, Roberto; Curiel, Jose Antonio; Morales, Pilar; Gonzalez, Ramon; Vigentini, Ileana; Bauer, Florian Franz	2022	Identifying the Main Drivers in Microbial Diversity for Cabernet Sauvignon Cultivars from Europe to South Africa: Evidence for a Cultivar-Specific Microbial Fingerprint.	Journal of fungi (Basel, Switzerland)
Xu, Jin; Hussain, Mubasher; Su, Wenfeng; Yao, Qian; Yang, Guandong; Zhong, Yu; Zhou, Lin; Huang, Xiaoting; Wang, Zhixiang; Gu, Quliang; Ren, Yifei; Li, He	2022	Effects of novel cellulase (Cel 906) and probiotic yeast fermentation on antioxidant and anti-inflammatory activities of vine tea (Ampelopsis grossedentata).	Frontiers in bioengineering and biotechnology
Huang, Ya-Li; Chen, Yu-Kun; Lin, Shi-Hao; Cao, Hua; Chen, Qiang	2022	The effect of short music videos on needs satisfaction and separation anxiety of children's family members during COVID-19: The example of TikTok.	Frontiers in pediatrics
Wen, Min; Chen, Qi; Chen, Wang; Yang, Jing; Zhou, Xiaogang; Zhang, Chunxiang; Wu, Anguo; Lai, Jia; Chen, Jianping; Mei, Qibing; Yang, Shuo; Lan, Cai; Wu, Jianming; Huang, Feihong; Wang, Long	2022	A comprehensive review of Rubia cordifolia L.: Traditional uses, phytochemistry, pharmacological activities, and clinical applications.	Frontiers in pharmacology
Jang, Chan Woong; Kim, Myungsang; Kang, Seong-Woong; Cho, Han Eol	2022	Reliability, Quality, and Educational Suitability of TikTok Videos as a Source of Information about Scoliosis Exercises: A Cross-Sectional Study.	Healthcare (Basel, Switzerland)
Modrzejewska, Adriana; Czepczor-Bernat, Kamila; Modrzejewska, Justyna; Roszkowska, Agnieszka; Zembura, Marcela; Matusik, Pawel	2022	#childhoodobesity - A brief literature review of the role of social media in body image shaping and eating patterns among children and adolescents.	Frontiers in pediatrics
Kochs, Sarah; Pimpini, Leonardo; van Zoest, Wieske; Jansen, Anita; Roefs, Anne	2022	Effects of Mindset and Dietary Restraint on Attention Bias for Food and Food Intake.	Journal of cognition
Russell, Frances M; Herbert, Audrey; Peterson, Dina; Wallach, Paul M; Ferre, Robinson M	2022	Assessment of Medical Students' Ability to Integrate Point-of-Care Cardiac Ultrasound Into a Case-Based Simulation After a Short Intervention.	Cureus
Ongtanasup, Tassanee; Prommee, Nuntika; Jampa, Onkamon; Limcharoen, Thanchanok; Wanmasae, Smith; Nissapatorn, Veeranoot; Paul, Alok K; Pereira, Maria de Lourdes; Wilairatana, Polrat; Nasongkla, Norased; Eawsakul, Komgrit	2022	The Cholesterol-Modulating Effect of the New Herbal Medicinal Recipe from Yellow Vine (Coscinium fenestratum (Goetgh.)), Ginger (Zingiber officinale Roscoe.), and Safflower (Carthamus tinctorius L.) on Suppressing PCSK9 Expression to Upregulate LDLR Expression in HepG2 Cells.	Plants (Basel, Switzerland)
Campos-Arguedas, Francisco; Sarrailhe, Guillaume; Nicolle, Pamela; Dorais, Martine; Brereton, Nicholas J B; Pitre, Frederic E; Pedneault, Karine	2022	Different Temperature and UV Patterns Modulate Berry Maturation and Volatile Compounds Accumulation in Vitis sp.	Frontiers in plant science
Malviya, Deepti; Thosar, Ratna; Kokare, Namrata; Pawar, Shital; Singh, Udai B; Saha, Sujoy; Rai, Jai P; Singh, Harsh V; Somkuwar, R G; Saxena, Anil K	2022	A Comparative Analysis of Microbe-Based Technologies Developed at ICAR-NBAIM Against Erysiphe necator Causing Powdery Mildew Disease in Grapes (Vitis vinifera L.).	Frontiers in microbiology
Lu, Lihong; Liu, Mei; Ge, Binchao; Bai, Zijin; Liu, Ziqi	2022	Adolescent Addiction to Short Video Applications in the Mobile Internet Era.	Frontiers in psychology
Pan, Wenjing; Mu, Zhe; Tang, Zheng	2022	Social Media Influencer Viewing and Intentions to Change Appearance: A Large Scale Cross-Sectional Survey on Female Social Media Users in China.	Frontiers in psychology
Liu, Boshuai; Cui, Yalei; Ali, Qasim; Zhu, Xiaoyan; Li, Defeng; Ma, Sen; Wang, Zhichang; Wang, Chengzhang; Shi, Yinghua	2022	Gut Microbiota Modulate Rabbit Meat Quality in Response to Dietary Fiber.	Frontiers in nutrition
Moukarzel, Romy; Ridgway, Hayley J; Liu, Jing; Guerin-Laguette, Alexis; Jones, E Eirian	2022	AMF Community Diversity Promotes Grapevine Growth Parameters under High Black Foot Disease Pressure.	Journal of fungi (Basel, Switzerland)
Zhou, Xixin; Song, Ying; Zeng, Chaoxi; Zhang, Haowei; Lv, Chenghao; Shi, Meng; Qin, Si	2022	Molecular Mechanism Underlying the Regulatory Effect of Vine Tea on Metabolic Syndrome by Targeting Redox Balance and Gut Microbiota.	Frontiers in nutrition
Noviello, Mirella; Caputi, Antonio Francesco; Squeo, Giacomo; Paradiso, Vito Michele; Gambacorta, Giuseppe; Caponio, Francesco	2022	Vine Shoots as a Source of Trans-Resveratrol and epsilon-Viniferin: A Study of 23 Italian Varieties.	Foods (Basel, Switzerland)
Mondello, Vincenzo; Lemaitre-Guillier, Christelle; Trotel-Aziz, Patricia; Gougeon, Regis; Acedo, Alberto; Schmitt-Kopplin, Philippe; Adrian, Marielle; Pinto, Catia; Fernandez, Olivier; Fontaine, Florence	2022	Assessment of a New Copper-Based Formulation to Control Esca Disease in Field and Study of Its Impact on the Vine Microbiome, Vine Physiology and Enological Parameters of the Juice.	Journal of fungi (Basel, Switzerland)
D'Urso, Pierpaolo; De Giovanni, Livia; Vitale, Vincenzina	2022	A D-vine copula-based quantile regression model with spatial dependence for COVID-19 infection rate in Italy.	Spatial statistics
Li, Juan; Liu, Yongchun	2021	Intervention Effect of the Video Health Education Model Based on Solution-Focused Theory on Adolescents' Mental Health during the COVID-19 Pandemic.	Iranian journal of public health
Rienth, Markus; Vigneron, Nicolas; Walker, Robert P; Castellarin, Simone Diego; Sweetman, Crystal; Burbidge, Crista A; Bonghi, Claudio; Famiani, Franco; Darriet, Philippe	2021	Modifications of Grapevine Berry Composition Induced by Main Viral and Fungal Pathogens in a Climate Change Scenario.	Frontiers in plant science
Olvera, Caroline; Stebbins, Glenn T; Goetz, Christopher G; Kompoliti, Katie	2021	TikTok Tics: A Pandemic Within a Pandemic.	Movement disorders clinical practice
Szeto, Mindy D; Mamo, Andrina; Afrin, Antara; Militello, Michelle; Barber, Cara	2021	Social Media in Dermatology and an Overview of Popular Social Media Platforms.	Current dermatology reports
Landi, Lucia; Foglia, Renzo; Murolo, Sergio; Romanazzi, Gianfranco	2021	The Mycorrizal Status in Vineyards Affected by Esca.	Journal of fungi (Basel, Switzerland)
Liu, Jingfang; Lu, Caiying; Lu, Shuangjinhua	2021	Research on the Influencing Factors of Audience Popularity Level of COVID-19 Videos during the COVID-19 Pandemic.	Healthcare (Basel, Switzerland)
Tonkovich, Natalie; Baskar, Danika; Frick, Steve	2021	The Impact of the Digital Age and Social Media on Connecting the Clubfoot Community.	Cureus
Abdelghafour, Florent; Keresztes, Barna; Deshayes, Aymeric; Germain, Christian; Da Costa, Jean-Pierre	2021	An annotated image dataset of downy mildew symptoms on Merlot grape variety.	Data in brief
Breza, Emily; Stanford, Fatima Cody; Alsan, Marcela; Alsan, Burak; Banerjee, Abhijit; Chandrasekhar, Arun G; Eichmeyer, Sarah; Glushko, Traci; Goldsmith-Pinkham, Paul; Holland, Kelly; Hoppe, Emily; Karnani, Mohit; Liegl, Sarah; Loisel, Tristan; Ogbu-Nwobodo, Lucy; Olken, Benjamin A; Torres, Carlos; Vautrey, Pierre-Luc; Warner, Erica; Wootton, Susan; Duflo, Esther	2021	Doctors' and Nurses' Social Media Ads Reduced Holiday Travel and COVID-19 infections: A cluster randomized controlled trial in 13 States.	medRxiv : the preprint server for health sciences
Breza, Emily; Stanford, Fatima Cody; Alsan, Marcela; Alsan, Burak; Banerjee, Abhijit; Chandrasekhar, Arun G; Eichmeyer, Sarah; Glushko, Traci; Goldsmith-Pinkham, Paul; Holland, Kelly; Hoppe, Emily; Karnani, Mohit; Liegl, Sarah; Loisel, Tristan; Ogbu-Nwobodo, Lucy; Olken, Benjamin A; Torres, Carlos; Vautrey, Pierre-Luc; Warner, Erica; Wootton, Susan; Duflo, Esther	2021	Doctors and Nurses Social Media Ads Reduced Holiday Travel and COVID-19 infections: A cluster randomized controlled trial in 13 States.	ArXiv
Labiste, Chase C; McElroy, Evan; Chaniotakis, Sotiris; Duong, Nicolette; Haffizulla, Farzanna	2021	Effectiveness of PitchSafe on Knowledge and Attitude of Baseball-Related Concussion.	Cureus
Chu, Zewen; Shi, Xin; Chen, Gaoyang; He, Xuejun; Qian, Yayun; Wang, Haibo; Tao, Li; Liu, Yanqing; Jiang, Wei; Chen, Jue	2021	COE Inhibits Vasculogenic Mimicry by Targeting EphA2 in Hepatocellular Carcinoma, a Research Based on Proteomics Analysis.	Frontiers in pharmacology
Basch, Corey H; Fera, Joseph; Quinones, Nasia	2021	A content analysis of direct-to-consumer DNA testing on TikTok.	Journal of community genetics
Muhammad, Naveed; Ullah, Sana; Rauf, Abdur; Atif, Muhammad; Patel, Seema; Israr, Muhammad; Akbar, Sajid; Shehzad, Omer; Saeed, Muhammad; Bawazeer, Saud; Uddin, Md Sahab; Derkho, Marina; Shariati, Mohammad Ali; Mubarak, Mohammad S	2021	Evaluation of the anti-diarrheal effects of the whole plant extracts of Cuscuta reflexa Roxb in pigeons.	Toxicology reports
Ueda, Junya; Yamaguchi, Satoshi; Matsuda, Yasuhiro; Okazaki, Kosuke; Morimoto, Tsubasa; Matsukuma, Seiya; Sasaki, Tsukasa; Kishimoto, Toshifumi	2021	A Randomized Controlled Trial Evaluating the Effectiveness of a Short Video-Based Educational Program for Improving Mental Health Literacy Among Schoolteachers.	Frontiers in psychiatry
Abolade, Jeremiah O; Konditi, Dominic B O; Dharmadhikary, Vasant M	2021	Compact hexa-band bio-inspired antenna using asymmetric microstrip feeding technique for wireless applications.	Heliyon
Diaz-Cruz, Edgar S; Harland, Michael D; Darensbourg, Caleb	2020	Using Biochemistry to Educate Students on the Causal Link between Social Epigenetics and Health Disparities.	Innovations in pharmacy
Yu, Hanxia; Yue, Maofeng; Wang, Cui; Le Roux, Johannes J; Peng, Changlian; Li, Weihua	2020	Priority effects and competition by a native species inhibit an invasive species and may assist restoration.	Ecology and evolution
McKean, Bryony; Flavell, Jonathan C; Over, Harriet; Tipper, Steven P	2020	Three minutes to change preferences: perceptual fluency and response inhibition.	Royal Society open science
Levin, Alexander D; Kc, Achala N	2020	Water Deficits Do Not Improve Fruit Quality in Grapevine Red Blotch Virus-Infected Grapevines (Vitis vinifera L.).	Frontiers in plant science
Chen, Xuan; He, Hong-Zhi; Chen, Gui-Kui; Li, Hua-Shou	2020	Effects of biochar and crop straws on the bioavailability of cadmium in contaminated soil.	Scientific reports
Ogunleye, Christianah; Farnan, Jeanne M; Martin, Shannon K; Tanksley, Audrey; Ngooi, Samantha; Venable, Laura Ruth; Anderson, Samantha; Marte, Jhonatan; Meltzer, David O; Arora, Vineet M	2020	A Peer-Led Social Media Intervention to Improve Interest in Research Careers Among Urban Youth: Mixed Methods Study.	JMIR medical education
Marques da Silva, Jorge; Figueiredo, Andreia; Cunha, Jorge; Eiras-Dias, Jose Eduardo; Silva, Sara; Vanneschi, Leonardo; Mariano, Pedro	2020	Using Rapid Chlorophyll Fluorescence Transients to Classify Vitis Genotypes.	Plants (Basel, Switzerland)
Matza, Louis S; Osumili, Beatrice; Stewart, Katie D; Perez-Nieves, Magaly; Jordan, Jessica; Biricolti, Giovanni; Romoli, Ester; Losi, Serena; Del Santo, Silvia; Spaepen, Erik; Parola, Gordon; Karn, Hayley; Boye, Kristina S	2020	Patient Preferences and Health State Utilities Associated with Mealtime Insulin Concentrations Among Patients with Diabetes in Italy.	Diabetes therapy : research, treatment and education of diabetes and related disorders
Chen, Zeyang; Pan, Shaorong; Zuo, Shuai	2022	TikTok and YouTube as sources of information on anal fissure: A comparative analysis.	Frontiers in public health
Liu, Ran; Yang, Tianan; Deng, Wenhao; Liu, Xiaoyan; Deng, Jianwei	2022	What Drives the Influence of Health Science Communication Accounts on TikTok? A Fuzzy-Set Qualitative Comparative Analysis.	International journal of environmental research and public health
Katz, Ariel; Tepper, Yoav; Birk, Ohad; Eran, Alal	2022	Web and social media searches highlight menstrual irregularities as a global concern in COVID-19 vaccinations.	Scientific reports
Yang, Zheng; Luo, Xi; Jia, Hepeng; Xie, Yu; Zhang, Ruifen	2022	Personal Narrative under Nationalism: Chinese COVID-19 Vaccination Expressions on Douyin.	International journal of environmental research and public health
Winzer, Eva; Naderer, Brigitte; Klein, Simeon; Lercher, Leah; Wakolbinger, Maria	2022	Promotion of Food and Beverages by German-Speaking Influencers Popular with Adolescents on TikTok, YouTube and Instagram.	International journal of environmental research and public health
Vassey, Julia; Donaldson, Scott I; Dormanesh, Allison; Allem, Jon-Patrick	2022	Themes in TikTok Videos Featuring Little Cigars and Cigarillos: Content Analysis.	Journal of medical Internet research
Rossi, Giordano Novak; Guerra, Lorena T L; Baker, Glen B; Dursun, Serdar M; Saiz, Jose Carlos Bouso; Hallak, Jaime E C; Dos Santos, Rafael G	2022	Molecular Pathways of the Therapeutic Effects of Ayahuasca, a Botanical Psychedelic and Potential Rapid-Acting Antidepressant.	Biomolecules
Cao, Xuenan	2022	Learning of Short Video Text Description of Nursing Teaching Based on Transformer.	Computational intelligence and neuroscience
Pryde, Samantha; Prichard, Ivanka	2022	TikTok on the clock but the #fitspo don't stop: The impact of TikTok fitspiration videos on women's body image concerns.	Body image
Wang, Meijiao; Liu, Gordon; Chen, Xiaotong; Ma, Sai; Chen, Chen	2022	Effectiveness of a mobile-based HIV prevention intervention for the rural and low-income population involving incentive policy to doctors in Liangshan, China: a randomized controlled trial protocol.	BMC public health
Gussner, Anna; Baskar, Danika; Rohde, Matt; Ganley, Ted; Shea, Kevin	2022	Evaluating Information About Osteochondritis Dissecans Shared Across Social Media Platforms.	Journal of pediatric orthopedics
Chen, Hao; Wang, Min; Zhang, Zhen	2022	Research on Rural Landscape Preference Based on TikTok Short Video Content and User Comments.	International journal of environmental research and public health
Henke, Lea; Guseva, Maja; Wagemans, Katja; Pischedda, Doris; Haynes, John-Dylan; Jahn, Georg; Anders, Silke	2022	Surgical face masks do not impair the decoding of facial expressions of negative affect more severely in older than in younger adults.	Cognitive research: principles and implications
Reynard, Jean-Sebastien; Brodard, Justine; Zufferey, Vivian; Rienth, Markus; Gugerli, Paul; Schumpp, Olivier; Blouin, Arnaud G	2022	Nuances of Responses to Two Sources of Grapevine Leafroll Disease on Pinot Noir Grown in the Field for 17 Years.	Viruses
Huang, Rong; Shen, Lei; Yu, Hongfei; Jiang, Jiao; Qin, Yi; Liu, Yanlin; Zhang, Jin; Song, Yuyang	2022	Evaluation of rain-shelter cultivation mode effects on microbial diversity during Cabernet Sauvignon (Vitis vinifera L.) maturation in Jingyang, Shaanxi, China.	Food research international (Ottawa, Ont.)
Ly, Sel; Sarwat, Salman; Wong, Wing-Keung; Ramzan, Muhammad; Nguyen, Hung D	2022	A static and dynamic copula-based ARIMA-fGARCH approach to determinants of carbon dioxide emissions in Argentina.	Environmental science and pollution research international
Ye, Jian-Hong; Wu, Yu-Tai; Wu, Yu-Feng; Chen, Mei-Yen; Ye, Jhen-Ni	2022	Effects of Short Video Addiction on the Motivation and Well-Being of Chinese Vocational College Students.	Frontiers in public health
Zhang, Xing; Feng, Siyuan; Peng, Rui; Li, Hansen	2022	Using Structural Equation Modeling to Examine Pathways between Physical Activity and Sleep Quality among Chinese TikTok Users.	International journal of environmental research and public health
McCrory, Alanna; Best, Paul; Maddock, Alan	2022	'It's just one big vicious circle': young people's experiences of highly visual social media and their mental health.	Health education research
Lambert, Jeffrey; Barnstable, George; Minter, Eleanor; Cooper, Jemima; McEwan, Desmond	2022	Taking a One-Week Break from Social Media Improves Well-Being, Depression, and Anxiety: A Randomized Controlled Trial.	Cyberpsychology, behavior and social networking
Hernandez, Loren E; Frech, Fabio; Mohsin, Noreen; Dreyfuss, Isabella; Nouri, Keyvan	2022	Analysis of fibroblast pen usage amongst TikTok social media users.	Journal of cosmetic dermatology
Piltch-Loeb, Rachael; Su, Max; Hughes, Brian; Testa, Marcia; Goldberg, Beth; Braddock, Kurt; Miller-Idriss, Cynthia; Maturo, Vanessa; Savoia, Elena	2022	Testing the Efficacy of Attitudinal Inoculation Videos to Enhance COVID-19 Vaccine Acceptance: Quasi-Experimental Intervention Trial.	JMIR public health and surveillance
Hein, Hauke Jeldrik; Glombiewski, Julia Anna; Rief, Winfried; Riecke, Jenny	2022	Effects of a video intervention on physicians' acceptance of pain apps: a randomised controlled trial.	BMJ open
Chao, Kuo-Yu; Yang, Bao-Huan	2022	Integration of a service-learning component into a course on nursing care for children with developmental disorders: A mixed-methods study.	Nurse education today
Caballero Valderrama, Maria de Regla; Allande Cusso, Regina; Cervera Barajas, Antonio; Perez Ruz, Rocio; Perez Lopez, Enrique; Caballero Oliver, Antonio	2022	Creating a Learning Scenario for Cardiopulmonary Resuscitation Training During the COVID-19 Pandemic.	The Journal of continuing education in the health professions
Nicholas, Angela; Requena, Simone Scotti; Ftanou, Maria; Rice, Simon; Fletcher, Justine; Mackinnon, Andrew; Seidler, Zac; Le, Long Khanh-Dao; Mihalopoulos, Cathrine; Pirkis, Jane	2022	The effectiveness of a media-based intervention promoting help-seeking for mental health difficulties by Australian men: study protocol for a randomised controlled trial.	Trials
Yeung, Anthony; Ng, Enoch; Abi-Jaoude, Elia	2022	TikTok and Attention-Deficit/Hyperactivity Disorder: A Cross-Sectional Study of Social Media Content Quality.	Canadian journal of psychiatry. Revue canadienne de psychiatrie
Purushothaman, Vidya; McMann, Tiana; Nali, Matthew; Li, Zhuoran; Cuomo, Raphael; Mackey, Tim K	2022	Content Analysis of Nicotine Poisoning (Nic Sick) Videos on TikTok: Retrospective Observational Infodemiology Study.	Journal of medical Internet research
Chen, Ke; He, Qiang; Pan, Yang; Kumagai, Shuzo; Chen, Si; Zhang, Xianliang	2022	Short Video Viewing, and Not Sedentary Time, Is Associated with Overweightness/Obesity among Chinese Women.	Nutrients
Hwang, Hye-Jeong; Hwang, Yu Jin; Kim, Young Jun; Kim, Mina; Hwang, Kyung-A	2022	Immature sword bean pods (Canavalia gladiata) inhibit adipogenesis in C3H10T1/2 cells and mice with high-fat diet-induced obesity.	Journal of the Chinese Medical Association : JCMA
Yeung, Andy Wai Kan; Tosevska, Anela; Klager, Elisabeth; Eibensteiner, Fabian; Tsagkaris, Christos; Parvanov, Emil D; Nawaz, Faisal A; Volkl-Kernstock, Sabine; Schaden, Eva; Kletecka-Pulker, Maria; Willschke, Harald; Atanasov, Atanas G	2022	Medical and Health-Related Misinformation on Social Media: Bibliometric Study of the Scientific Literature.	Journal of medical Internet research
Michaelis, Rosa; Bruggemann, Norbert; Ebersbach, Georg; Ganos, Christos; Munchau, Alexander; Schmidt, Tamara; Weisbach, Anne; Schlegel, Uwe; Popkirov, Stoyan	2022	[Development and content validation of a questionnaire for functional movement disorders].	Entwicklung und inhaltliche Validierung eines Fragebogens fur funktionelle Bewegungsstorungen.
Scordino, Teresa A; Darden, Alix G	2022	Implementation and Evaluation of Virtual Laboratory Tours for Laboratory Diagnosis of Hematologic Disease.	American journal of clinical pathology
Marengo, Davide; Angelo Fabris, Matteo; Longobardi, Claudio; Settanni, Michele	2022	Smartphone and social media use contributed to individual tendencies towards social media addiction in Italian adolescents during the COVID-19 pandemic.	Addictive behaviors
Fuehrlein, Brian; Hochschild, Annabella; Goldman, Mia; Amsalem, Doron; Chilton, Julie; Martin, Andres	2022	Learning About and Destigmatizing Substance Use Disorders: a Video-Based Educational Module Using Simulated Patients.	Academic psychiatry : the journal of the American Association of Directors of Psychiatric Residency Training and the Association for Academic Psychiatry
Mendiola, Sandra Y; Stoy, Kayla S; DiSalvo, Susanne; Wynn, Cameron L; Civitello, David J; Gerardo, Nicole M	2022	Competitive Exclusion of Phytopathogenic Serratia marcescens from Squash Bug Vectors by the Gut Endosymbiont Caballeronia.	Applied and environmental microbiology
Basch, Corey H; Yalamanchili, Bhavya; Fera, Joseph	2022	#Climate Change on TikTok: A Content Analysis of Videos.	Journal of community health
Zhang, Zhenzhen; Qiao, Dan; He, Lei; Pan, Qiuhong; Wang, Shuwei	2022	Effects of vine top shading on the accumulation of C6/C9 compounds in 'Cabernet Sauvignon' (Vitis vinifera L.) grape berries in northwestern China.	Journal of the science of food and agriculture
Lazarow, Frances; Deal, Anna K; Shaves, Sarah C; Knapp, Barry; Byars, Donald; Goodmurphy, Craig W; Trace, Anthony P; Nunez, David; Elzie, Carrie Ann	2022	Evaluation of a point-of-care ultrasound curriculum and ocular phantom in residency training.	Journal of ultrasound
Chai, Xiangnan	2021	How Has the Nationwide Public Health Emergency of the COVID-19 Pandemic Affected Older Chinese Adults' Health Literacy, Health Behaviors and Practices, and Social Connectedness? Qualitative Evidence From Urban China.	Frontiers in public health
Sirotkin, A V; Kolesarova, A	2021	Puncture vine (Tribulus Terrestris L.) in control of health and reproduction.	Physiological research
MacKinnon, Kinnon Ross; Kia, Hannah; Lacombe-Duncan, Ashley	2021	Examining TikTok's Potential for Community-Engaged Digital Knowledge Mobilization With Equity-Seeking Groups.	Journal of medical Internet research
Perlis, Roy H; Green, Jon; Simonson, Matthew; Ognyanova, Katherine; Santillana, Mauricio; Lin, Jennifer; Quintana, Alexi; Chwe, Hanyu; Druckman, James; Lazer, David; Baum, Matthew A; Della Volpe, John	2021	Association Between Social Media Use and Self-reported Symptoms of Depression in US Adults.	JAMA network open
Houle, Sherilyn K D; Evans, Derek; Carter, Caitlin A; Schlagenhauf, Patricia	2021	Ayahuasca and the traveller: A scoping review of risks and possible benefits.	Travel medicine and infectious disease
Russell, Alex M; Bergman, Brandon G; Colditz, Jason B; Kelly, John F; Milaham, Plangkat J; Massey, Philip M	2021	Using TikTok in recovery from substance use disorder.	Drug and alcohol dependence
Vukusic Rukavina, Tea; Viskic, Josko; Machala Poplasen, Lovela; Relic, Danko; Marelic, Marko; Jokic, Drazen; Sedak, Kristijan	2021	Dangers and Benefits of Social Media on E-Professionalism of Health Care Professionals: Scoping Review.	Journal of medical Internet research
Kwon, Misol; Gaughan, Mary Rose; Park, Eunhee	2021	Flipping the Classroom: Incorporating Video Production in Public Health Nursing Education.	Creative nursing
Sha, Peng; Dong, Xiaoyu	2021	Research on Adolescents Regarding the Indirect Effect of Depression, Anxiety, and Stress between TikTok Use Disorder and Memory Loss.	International journal of environmental research and public health
Lara, Marielena; Diaz Fuentes, Claudia; Calderon, Jorge; Geschwind, Sandy; Tarver, Meshawn; Han, Bing	2021	Pilot of a Community Health Worker Video Intervention for Immigrant Day Laborers at Occupational Health Risk.	Frontiers in public health
Karan, Yasin Bedrettin	2021	The impact of haulm killing on yield and quality of potato (Solanum tuberosum L.).	PloS one
Azcona Saenz, Javier; Herran de la Gala, Dario; Bui, Phoebe Phuong-Boi; Arnaiz Garcia, Javier; Menendez Fernandez-Miranda, Pablo; Lamprecht, Yasmina; Drake Perez, Marta; Marco de Lucas, Enrique	2021	Instagram's Influence on Radiology Today: Reviewing the Evolving Educational Journey from a Hospital to National Societies.	Journal of digital imaging
Billings, Alexis C; Flores, Kristen; McCalla, Kelsey A; Daane, Kent M; Wilson, Houston	2021	Use of Ground Covers to Control Three-Cornered Alfalfa Hopper, Spissistilus festinus (Hemiptera: Membracidae), and Other Suspected Vectors of Grapevine Red Blotch Virus.	Journal of economic entomology
Gu, Shuhan; Ping, Jianfan; Xu, Mingxia; Zhou, Yanfeng	2021	TikTok browsing for anxiety relief in the preoperative period: A randomized clinical trial.	Complementary therapies in medicine
De La Garza, Henriette; Maymone, Mayra B C; Vashi, Neelam A	2021	Impact of Social Media on Skin Cancer Prevention.	International journal of environmental research and public health
Broady, Timothy R; Brener, Loren; Vuong, Thu; Cama, Elena; Treloar, Carla	2021	Online interventions to reduce stigma towards population groups affected by blood borne viruses in Australia.	The International journal on drug policy
Reuter, Katja; Wilson, Melissa L; Moran, Meghan; Le, NamQuyen; Angyan, Praveen; Majmundar, Anuja; Kaiser, Elsi M; Unger, Jennifer B	2021	General Audience Engagement With Antismoking Public Health Messages Across Multiple Social Media Sites: Comparative Analysis.	JMIR public health and surveillance
Vall-Roque, Helena; Andres, Ana; Saldana, Carmina	2021	The impact of COVID-19 lockdown on social network sites use, body image disturbances and self-esteem among adolescent and young women.	Progress in neuro-psychopharmacology & biological psychiatry
Li, Yachao; Guan, Mengfei; Hammond, Paige; Berrey, Lane E	2021	Communicating COVID-19 information on TikTok: a content analysis of TikTok videos from official accounts featured in the COVID-19 information hub.	Health education research
Foley, Jennifer K; Michaux, Kristina D; Mudyahoto, Bho; Kyazike, Laira; Cherian, Binu; Kalejaiye, Olatundun; Ifeoma, Okonkwo; Ilona, Paul; Reinberg, Chelsea; Mavindidze, Donald; Boy, Erick	2021	Scaling Up Delivery of Biofortified Staple Food Crops Globally: Paths to Nourishing Millions.	Food and nutrition bulletin
Melvin, Katelyn; Meyer, Carly; Scarinci, Nerina	2021	Exploring the complexity of how families are engaged in early speech-language pathology intervention using video-reflexive ethnography.	International journal of language & communication disorders
Parada-Rojas, C H; Pecota, Kenneth; Almeyda, C; Yencho, G Craig; Quesada-Ocampo, L M	2021	Sweetpotato Root Development Influences Susceptibility to Black Rot Caused by the Fungal Pathogen Ceratocystis fimbriata.	Phytopathology
Hu, Wanying; Zheng, Yujie; Xia, Pengguo; Liang, Zongsuo	2021	The research progresses and future prospects of Tetrastigma hemsleyanum Diels et Gilg: A valuable Chinese herbal medicine.	Journal of ethnopharmacology
Mascagni, Pietro; Alapatt, Deepak; Urade, Takeshi; Vardazaryan, Armine; Mutter, Didier; Marescaux, Jacques; Costamagna, Guido; Dallemagne, Bernard; Padoy, Nicolas	2021	A Computer Vision Platform to Automatically Locate Critical Events in Surgical Videos: Documenting Safety in Laparoscopic Cholecystectomy.	Annals of surgery
Trenti, Massimiliano; Lorenzi, Silvia; Bianchedi, Pier Luigi; Grossi, Daniele; Failla, Osvaldo; Grando, Maria Stella; Emanuelli, Francesco	2021	Candidate genes and SNPs associated with stomatal conductance under drought stress in Vitis.	BMC plant biology
Chang, Te-Sheng; Wang, Tzi-Yuan; Chiang, Chien-Min; Lin, Yu-Ju; Chen, Hui-Lien; Wu, Yu-Wei; Ting, Huei-Ju; Wu, Jiumn-Yih	2021	Biotransformation of celastrol to a novel, well-soluble, low-toxic and anti-oxidative celastrol-29-O-beta-glucoside by Bacillus glycosyltransferases.	Journal of bioscience and bioengineering
Keerthana, C; Narayanan, R B	2021	Identification and Characterization of Pediococcus Species from Piper betle (Betel) Leaves.	Current microbiology
Jiang, Li Crystal	2021	Effects of narrative persuasion in promoting influenza vaccination in Hong Kong: A randomized controlled trial.	Patient education and counseling
Ajatta, Mary A; Oladipupo, Olumayowa R; Josiah, Sunday S; Osundahunsi, Oluwatooyin F; Omoba, Olufunmilayo S	2021	Cognitive impairment by non-insulin-dependent diabetes mellitus was attenuated by dietary supplements of marble vine (Dioclea reflexa) and plantain (Musa paradisiaca) dough meals in albino rats.	Journal of food biochemistry
Cooper, Emma C; Maher, Justine A; Naaseh, Ariana; Crawford, Elizabeth W; Chinn, Justine O; Runge, Ava S; Lucas, Alexa N; Zezoff, Danielle C; Bera, Kevin R; Dinicu, Andreea I; White, Kayla M; Tewari, Sujata E; Hari, Anjali; Bernstein, Megan; Chang, Jenny; Ziogas, Argyrios; Pearre, Diana C; Tewari, Krishnansu S	2021	Implementation of human papillomavirus video education for women participating in mass cervical cancer screening in Tanzania.	American journal of obstetrics and gynecology
Hood, Kristina B; Shook, Natalie J; Dunn, Chelsie E; Belgrave, Faye Z	2021	The effect of affective versus cognitive persuasive messages on African American women's attitudes toward condom use.	Psychology & health
Thomas, Evan; Gerster, Sally; Mugabo, Lambert; Jean, Huguens; Oates, Tim	2020	Computer vision supported pedestrian tracking: A demonstration on trail bridges in rural Rwanda.	PloS one
Martin, Andres; Jacobs, Asaf; Krause, Robert; Amsalem, Doron	2020	The Mental Status Exam: An Online Teaching Exercise Using Video-Based Depictions by Simulated Patients.	MedEdPORTAL : the journal of teaching and learning resources
Kitay, Brandon; Martin, Andres; Chilton, Julie; Amsalem, Doron; Duvivier, Robbert; Goldenberg, Matthew	2020	Electroconvulsive Therapy: a Video-Based Educational Resource Using Standardized Patients.	Academic psychiatry : the journal of the American Association of Directors of Psychiatric Residency Training and the Association for Academic Psychiatry
Marinho, Maria da Conceicao; Diogo, Barbara Salazar; Lage, Olga Maria; Antunes, Sara Cristina	2020	Ecotoxicological evaluation of fungicides used in viticulture in non-target organisms.	Environmental science and pollution research international
Barnes, Kenya; Davies, Hunter Caroline; Fazendin, Jessica M; Chen, Herbert; Lindeman, Brenessa	2020	Can the Use of Video-Based Interventions Increase Public Knowledge About Endocrine Surgeons?.	The Journal of surgical research
Xie, Kun; He, Xi; Chen, Keyu; Sakao, Kozue; Hou, De-Xing	2020	Ameliorative effects and molecular mechanisms of vine tea on western diet-induced NAFLD.	Food & function
Blythe, Jenny; Spiring, Robert	2020	The virtual home visit.	Education for primary care : an official publication of the Association of Course Organisers, National Association of GP Tutors, World Organisation of Family Doctors
Kumar, Sandopu Sravan; Arya, Monisha; Mahadevappa, Paramesha; Giridhar, Parvatam	2020	Influence of photoperiod on growth, bioactive compounds and antioxidant activity in callus cultures of Basella rubra L.	Journal of photochemistry and photobiology. B, Biology
Chen, Mei; Xiang, Li; Wu, Guangliang; Liao, Yingdi; Cai, Yefeng	2020	Puerarin Inhibits Endothelium-Dependent Contractions in Mouse Carotid Arteries.	Medical science monitor : international medical journal of experimental and clinical research
Li, Wei; Li, Wenfang; Yang, Shijin; Ma, Zonghuan; Zhou, Qi; Mao, Juan; Han, Shunyu; Chen, Baihong	2020	Transcriptome and Metabolite Conjoint Analysis Reveals that Exogenous Methyl Jasmonate Regulates Monoterpene Synthesis in Grape Berry Skin.	Journal of agricultural and food chemistry
Azhdari, Maryam; Zilaee, Marzie; Karandish, Majid; Hosseini, Seyed Ahmad; Mansoori, Anahita; Zendehdel, Mohadeseh; Khodarahpour, Sara	2020	Red vine leaf extract (AS 195) can improve some signs and symptoms of chronic venous insufficiency, a systematic review.	Phytotherapy research : PTR
Chen, Mathilde; Brun, Francois; Raynal, Marc; Makowski, David	2020	Delaying the first grapevine fungicide application reduces exposure on operators by half.	Scientific reports
Xu, Jin-Biao; Gao, Guang-Chun; Yuan, Ming-Jing; Huang, Xuan; Zhou, Hong-Yu; Zhang, Yang; Zheng, Ya-Xin; Wu, Zhe; Feng, Jun-Miao; Wu, Ji-Ming	2020	Lignans from Schisandra chinensis ameliorate alcohol and CCl4-induced long-term liver injury and reduce hepatocellular degeneration via blocking ETBR.	Journal of ethnopharmacology
Li, Xiaohua; Cao, Minhui; Ma, Weibo; Jia, Caihua; Li, Jinghuan; Zhang, Mingxing; Liu, Changchun; Cao, Zhenzhen; Faruque, Mohammad Omar; Hu, Xuebo	2020	Annotation of genes involved in high level of dihydromyricetin production in vine tea (Ampelopsis grossedentata) by transcriptome analysis.	BMC plant biology
Zhao, Jie; Wang, Jianfei	2020	Health Advertising on Short-Video Social Media: AStudy on User Attitudes Based on the ExtendedTechnology Acceptance Model.	International journal of environmental research and public health
Sobstyl, Ewelina; Szopa, Agnieszka; Ekiert, Halina; Gnat, Sebastian; Typek, Rafal; Choma, Irena Maria	2020	Effect directed analysis and TLC screening of Schisandra chinensis fruits.	Journal of chromatography. A
Ibrahim, Norhayati; Mohd Safien, A'isyah; Siau, Ching Sin; Shahar, Suzana	2020	The Effectiveness of a Depression Literacy Program on Stigma and Mental Help-Seeking Among Adolescents in Malaysia: A Control Group Study With 3-Month Follow-Up.	Inquiry : a journal of medical care organization, provision and financing
Estrada-Villegas, Sergio; Hall, Jefferson S; van Breugel, Michiel; Schnitzer, Stefan A	2020	Lianas reduce biomass accumulation in early successional tropical forests.	Ecology
Monaco, Sara E; Han, Min; Dietz, Robin; Xing, Juan; Cuda, Jacqueline; Pantanowitz, Liron	2020	Assessing competency for remote telecytology rapid on-site evaluation using pre-recorded dynamic video streaming.	Cytopathology : official journal of the British Society for Clinical Cytology
Cardi, Valentina; Albano, Gaia; Ambwani, Suman; Cao, Li; Crosby, Ross D; Macdonald, Pamela; Schmidt, Ulrike; Treasure, Janet	2020	A randomised clinical trial to evaluate the acceptability and efficacy of an early phase, online, guided augmentation of outpatient care for adults with anorexia nervosa.	Psychological medicine
Silva, Paula	2020	First Science & Wine World Congress.	Journal of agricultural and food chemistry
Vystavna, Yuliya; Schmidt, Susanne I; Klimenko, Olga E; Plugatar, Yury V; Klimenko, Nikolay I; Klimenko, Nina N	2020	Species-dependent effect of cover cropping on trace elements and nutrients in vineyard soil and Vitis.	Journal of the science of food and agriculture
Trost, Sarah; Dieterle, Julian; Herrmann, Manfred; Signerski-Krieger, Jorg	2020	[Video presentations for examination questions in psychiatry : A pilot study].	Videodarstellungen in psychiatrischen Prufungsfragen : Eine Pilotstudie.
Arinitwe, Richard; Willson, Alice; Batenhorst, Sean; Cartledge, Peter T	2020	Using a Global Health Media Project Video to Increase Knowledge and Confidence in the Mothers of Admitted Neonates in Rwanda: A Prospective Interventional Study.	Journal of tropical pediatrics
Perrault, Evan K	2020	The Utility of Healthcare Providers' Online Biographies for First-Time Patients: A Year-Long Study within a Clinical Setting.	Health communication
Kopaczka, Marcin; Tillmann, Daniel; Ernst, Lisa; Schock, Justus; Tolba, Rene; Merhof, Dorit	2019	Assessment of Laboratory Mouse Activity in Video Recordings Using Deep Learning Methods.	Annual International Conference of the IEEE Engineering in Medicine and Biology Society. IEEE Engineering in Medicine and Biology Society. Annual International Conference
Wan, Murphy L Y; Turner, Paul C; Co, Vanessa A; Wang, M F; Amiri, Khaled M A; El-Nezami, Hani	2019	Schisandrin A protects intestinal epithelial cells from deoxynivalenol-induced cytotoxicity, oxidative damage and inflammation.	Scientific reports
Suman, Arnela; Schaafsma, Frederieke G; van Dongen, Johanna M; Elders, Petra J M; Buchbinder, Rachelle; van Tulder, Maurits W; Anema, Johannes R	2019	Effectiveness and cost-utility of a multifaceted eHealth strategy to improve back pain beliefs of patients with non-specific low back pain: a cluster randomised trial.	BMJ open
Karak, Swagata; Das, Susmita; Biswas, Moumita; Choudhury, Atreyi; Dutta, Mainak; Chaudhury, Koel; De, Bratati	2019	Phytochemical composition, beta-glucuronidase inhibition, and antioxidant properties of two fractions of Piper betle leaf aqueous extract.	Journal of food biochemistry
Takeishi, Yoko; Nakamura, Yasuka; Kawajiri, Maiko; Atogami, Fumi; Yoshizawa, Toyoko	2019	Developing a Prenatal Couple Education Program Focusing on Coparenting for Japanese Couples: A Quasi-Experimental Study.	The Tohoku journal of experimental medicine
Bourbonnais, Anne; Rousseau, Jacqueline; Lalonde, Marie-Helene; Meunier, Jean; Lapierre, Nolwenn; Gagnon, Marie-Pierre	2019	Conditions and ethical challenges that could influence the implementation of technologies in nursing homes: A qualitative study.	International journal of older people nursing
Malekshahi, Hossein; Bahrami, Gholamreza; Miraghaee, Shahram; Ahmadi, Seyed Ali; Sajadimajd, Soraya; Hatami, Razieh; Mohammadi, Bahareh; Keshavarzi, Samira	2019	Momordica charantia reverses type II diabetes in rat.	Journal of food biochemistry
Henriksen, Lena; Flaathen, Eva Marie; Angelshaug, Jeanette; Garnweidner-Holme, Lisa; Smastuen, Milada Cvancarova; Noll, Josef; Taft, Angela; Schei, Berit; Lukasse, Mirjam	2019	The Safe Pregnancy study - promoting safety behaviours in antenatal care among Norwegian, Pakistani and Somali pregnant women: a study protocol for a randomized controlled trial.	BMC public health
Songy, Aurelie; Vallet, Julie; Gantet, Marie; Boos, Anne; Ronot, Pascale; Tarnus, Celine; Clement, Christophe; Larignon, Philippe; Goddard, Mary-Lorene; Fontaine, Florence	2019	Sodium arsenite effect on Vitis vinifera L. Physiology.	Journal of plant physiology
Panagopoulou, Eirini A; Chiou, Antonia; Karathanos, Vaios T	2019	Water-soluble vitamin content of sun-dried Corinthian raisins (Vitis vinifera L., var. Apyrena).	Journal of the science of food and agriculture
Urman, Richard D; Gross, Caroline S; Sadovnikoff, Nicholas; Bader, Angela M	2019	Improving Preoperative Completion of Advanced Care Planning Documents in Patients With Expected Postoperative Intensive Care Unit Stay.	A&A practice
Davis, Scott A; Carpenter, Delesha; Lee, Charles; Garcia, Nacire; Reuland, Daniel S; Tudor, Gail; Loughlin, Ceila E; Sleath, Betsy	2019	Effect of an Asthma Question Prompt List and Video Intervention on Adolescents' Medication Adherence 12 Months Later.	The Annals of pharmacotherapy
Fang, Penghua; He, Biao; Yu, Mei; Shi, Mingyi; Zhu, Yan; Zhang, Zhenwen; Bo, Ping	2019	Treatment with celastrol protects against obesity through suppression of galanin-induced fat intake and activation of PGC-1alpha/GLUT4 axis-mediated glucose consumption.	Biochimica et biophysica acta. Molecular basis of disease
Petersen, Sylvia M; Keith, Cory; Austin, Kaylie; Howard, Susanne; Su, Li; Qiu, Wenping	2019	A Natural Reservoir and Transmission Vector of Grapevine Vein Clearing Virus.	Plant disease
Daugherty, Matthew P; Almeida, Rodrigo P P	2019	Understanding How an Invasive Vector Drives Pierce's Disease Epidemics: Seasonality and Vine-to-Vine Spread.	Phytopathology
Chen, Mathilde; Brun, Francois; Raynal, Marc; Makowski, David	2019	Timing of Grape Downy Mildew Onset in Bordeaux Vineyards.	Phytopathology
Hamill, Jonathan; Hallak, Jaime; Dursun, Serdar M; Baker, Glen	2019	Ayahuasca: Psychological and Physiologic Effects, Pharmacology and Potential Uses in Addiction and Mental Illness.	Current neuropharmacology
Soustre-Gacougnolle, Isabelle; Lollier, Marc; Schmitt, Carine; Perrin, Mireille; Buvens, Estelle; Lallemand, Jean-Francois; Mermet, Melanie; Henaux, Melanie; Thibault-Carpentier, Christelle; Dembele, Doulaye; Steyer, Damien; Clayeux, Celine; Moneyron, Anne; Masson, Jean E	2018	Responses to climatic and pathogen threats differ in biodynamic and conventional vines.	Scientific reports
Massa, Alicia N; Manrique-Carpintero, Norma C; Coombs, Joseph; Haynes, Kathleen G; Bethke, Paul C; Brandt, Tina L; Gupta, Sanjay K; Yencho, G Craig; Novy, Richard G; Douches, David S	2018	Linkage analysis and QTL mapping in a tetraploid russet mapping population of potato.	BMC genetics
Bertilsson, Monica; Maeland, Silje; Love, Jesper; Ahlborg, Gunnar Jr; Werner, Erik L; Hensing, Gunnel	2018	The capacity to work puzzle: a qualitative study of physicians' assessments for patients with common mental disorders.	BMC family practice
Baumgardner, James; Shahabi, Ahva; Linthicum, Mark; Vine, Seanna; Zacker, Christopher; Lakdawalla, Darius	2018	Greater Spending Associated with Improved Survival for Some Cancers in OCM-Defined Episodes.	Journal of managed care & specialty pharmacy
Eom, Seok Hyun; Jin, So-Jung; Jeong, Hee-Yeong; Song, Youngju; Lim, You Jin; Kim, Jong-In; Lee, Youn-Hyung; Kang, Hee	2018	Kudzu Leaf Extract Suppresses the Production of Inducible Nitric Oxide Synthase, Cyclooxygenase-2, Tumor Necrosis Factor-Alpha, and Interleukin-6 via Inhibition of JNK, TBK1 and STAT1 in Inflammatory Macrophages.	International journal of molecular sciences
Kim, Hyungkuen; Yi, Sun Shin; Lee, Hak-Kyo; Heo, Tae-Hwe; Park, Sang-Kyu; Jun, Hyun Sik; Song, Ki Duk; Kim, Sung-Jo	2018	Antiproliferative Effect of Vine Stem Extract from Spatholobus Suberectus Dunn on Rat C6 Glioma Cells Through Regulation of ROS, Mitochondrial Depolarization, and P21 Protein Expression.	Nutrition and cancer
Alvarenga-Venutolo, Silvana; Rosales-Lopez, Catalina; Sanchez-Chinchilla, Luis; Munoz-Arrieta, Rodrigo; Aguilar-Cascante, Francisco	2018	Seasonality effect on the composition of oxindole alkaloids from distinct organs of Uncaria tomentosa from the Caribbean region of Costa Rica.	Phytochemistry
Marrus, Natasha; Kennon-McGill, Stefanie; Harris, Brooke; Zhang, Yi; Glowinski, Anne L; Constantino, John N	2018	Use of a Video Scoring Anchor for Rapid Serial Assessment of Social Communication in Toddlers.	Journal of visualized experiments : JoVE
Divya, Thomas; Velavan, Bakthavatchalam; Sudhandiran, Ganapasam	2018	Regulation of Transforming Growth Factor-beta/Smad-mediated Epithelial-Mesenchymal Transition by Celastrol Provides Protection against Bleomycin-induced Pulmonary Fibrosis.	Basic & clinical pharmacology & toxicology
Habbadi, Khaoula; Meyer, Thibault; Vial, Ludovic; Gaillard, Vincent; Benkirane, Rachid; Benbouazza, Abdellatif; Kerzaon, Isabelle; Achbani, El Hassan; Lavire, Celine	2018	Essential oils of Origanum compactum and Thymus vulgaris exert a protective effect against the phytopathogen Allorhizobium vitis.	Environmental science and pollution research international
Oliveira, M; Arenas, M; Lage, O; Cunha, M; Amorim, M I	2018	Epiphytic fungal community in Vitis vinifera of the Portuguese wine regions.	Letters in applied microbiology
Cazauran, Jean-Baptiste; Alyami, Mohammad; Lasseur, Antoinette; Gybels, Isabo; Glehen, Olivier; Bakrin, Naoual	2018	Pressurized Intraperitoneal Aerosol Chemotherapy (PIPAC) Procedure for Non-resectable Peritoneal Carcinomatosis (with Video).	Journal of gastrointestinal surgery : official journal of the Society for Surgery of the Alimentary Tract
Bendix, Claire; Lewis, Jennifer D	2018	The enemy within: phloem-limited pathogens.	Molecular plant pathology
Mayfield, Jacob J; Ball, Emily M; Tillery, Kory A; Crandall, Cameron; Dexter, Julia; Winer, J Michael; Bosshardt, Zachary M; Welch, Jason H; Dolan, Ella; Fancovic, Edward R; Nanez, Andrea I; De May, Henning; Finlay, Esme; Lee, Staci M; Streed, Carl G; Ashraf, Khizer	2017	Beyond Men, Women, or Both: A Comprehensive, LGBTQ-Inclusive, Implicit-Bias-Aware, Standardized-Patient-Based Sexual History Taking Curriculum.	MedEdPORTAL : the journal of teaching and learning resources
Ng, Yin Ping; Rashid, Abdul; O'Brien, Finian	2017	Determining the effectiveness of a video-based contact intervention in improving attitudes of Penang primary care nurses towards people with mental illness.	PloS one
Winkler, Petr; Janouskova, Miroslava; Kozeny, Jiri; Pasz, Jiri; Mlada, Karolina; Weissova, Aneta; Tuskova, Eva; Evans-Lacko, Sara	2017	Short video interventions to reduce mental health stigma: a multi-centre randomised controlled trial in nursing high schools.	Social psychiatry and psychiatric epidemiology
Della Valle, Valentina	2017	Uncaria tomentosa.	Giornale italiano di dermatologia e venereologia : organo ufficiale, Societa italiana di dermatologia e sifilografia
McLeod, Lynette J; Hine, Donald W; Bengsen, Andrew J; Driver, Aaron B	2017	Assessing the impact of different persuasive messages on the intentions and behaviour of cat owners: A randomised control trial.	Preventive veterinary medicine
Vliegenthart, Adriaan D Bastiaan; Wei, Chunmin; Buckley, Charlotte; Berends, Cecile; de Potter, Carmelita M J; Schneemann, Sarah; Del Pozo, Jorge; Tucker, Carl; Mullins, John J; Webb, David J; Dear, James W	2017	Characterization of Triptolide-Induced Hepatotoxicity by Imaging and Transcriptomics in a Novel Zebrafish Model.	Toxicological sciences : an official journal of the Society of Toxicology
Jing, Xiaoping; Cheng, Weiwei; Guo, Sheng; Zou, Ya; Zhang, Ting; He, Li	2017	Toxic effects of Tripterygium wilfordii Hook F on the reproductive system of adolescent male rats.	Biomedicine & pharmacotherapy = Biomedecine & pharmacotherapie
Ricciotti, Hope A; Freret, Taylor S; Aluko, Ashley; McKeon, Bri Anne; Haviland, Miriam J; Newman, Lori R	2017	Effects of a Short Video-Based Resident-as-Teacher Training Toolkit on Resident Teaching.	Obstetrics and gynecology
Carmichael, P C; Siyoum, N; Chidamba, L; Korsten, L	2017	Characterization of fungal communities of developmental stages in table grape grown in the northern region of South Africa.	Journal of applied microbiology
Ding, Baoyue; Wahid, Md Arif; Wang, Zhijun; Xie, Chen; Thakkar, Arvind; Prabhu, Sunil; Wang, Jeffrey	2017	Triptolide and celastrol loaded silk fibroin nanoparticles show synergistic effect against human pancreatic cancer cells.	Nanoscale
Ranjit, Yerina S; Snyder, Leslie B; Hamilton, Mark A; Rimal, Rajiv N	2017	Self-Determination Theory and Risk Behavior in a Collectivistic Society: Preventing Reckless Driving in Urban Nepal.	Journal of health communication
Krol, Magdalena Ewa; Krol, Michal	2017	The trickle-down effect of predictability: Secondary task performance benefits from predictability in the primary task.	PloS one
Han, Yangyang; Huang, Weiwei; Liu, Jiakuan; Liu, Dandan; Cui, Yangyan; Huang, Ruimin; Yan, Jun; Lei, Ming	2017	Triptolide Inhibits the AR Signaling Pathway to Suppress the Proliferation of Enzalutamide Resistant Prostate Cancer Cells.	Theranostics
Barnaba, Chiara; Dellacassa, Eduardo; Nicolini, Giorgio; Giacomelli, Mattia; Roman Villegas, Tomas; Nardin, Tiziana; Larcher, Roberto	2017	Targeted and untargeted high resolution mass approach for a putative profiling of glycosylated simple phenols in hybrid grapes.	Food research international (Ottawa, Ont.)
Kosmider, Anita; Czepielewska, Edyta; Kuras, Mieczyslaw; Gulewicz, Krzysztof; Pietrzak, Wioleta; Nowak, Renata; Nowicka, Grazyna	2017	Uncaria tomentosa Leaves Decoction Modulates Differently ROS Production in Cancer and Normal Cells, and Effects Cisplatin Cytotoxicity.	Molecules (Basel, Switzerland)
Girard, Amy Webb; Grant, Frederick; Watkinson, Michelle; Okuku, Haile Selassie; Wanjala, Rose; Cole, Donald; Levin, Carol; Low, Jan	2017	Promotion of Orange-Fleshed Sweet Potato Increased Vitamin A Intakes and Reduced the Odds of Low Retinol-Binding Protein among Postpartum Kenyan Women.	The Journal of nutrition
Maliszewski, Genevieve; Enriquez, Maithe; Cheng, An-Lin; Logan, Pamela; Watts, Jennifer	2017	Development and feasibility of a community-partnered nutrition intervention targeting rural migrant communities in the Dominican Republic.	Public health nursing (Boston, Mass.)
Lockeman, Kelly S; Lanning, Sharon K; Dow, Alan W; Zorek, Joseph A; DiazGranados, Deborah; Ivey, Carole K; Soper, Shawne	2017	Outcomes of Introducing Early Learners to Interprofessional Competencies in a Classroom Setting.	Teaching and learning in medicine
Chen, Chen; Wu, Felicia	2017	The need to revisit ochratoxin A risk in light of diabetes, obesity, and chronic kidney disease prevalence.	Food and chemical toxicology : an international journal published for the British Industrial Biological Research Association
Conceicao, Carla; Pedro, Juliana; Martins, Mariana V	2017	Effectiveness of a video intervention on fertility knowledge among university students: a randomised pre-test/post-test study.	The European journal of contraception & reproductive health care : the official journal of the European Society of Contraception
Zhao, Sizheng; Otieno, Fred; Akpan, Asan; Moots, Robert J	2017	Complementary and Alternative Medicine Use in Rheumatoid Arthritis: Considerations for the Pharmacological Management of Elderly Patients.	Drugs & aging
Heise, C William; Brooks, Daniel E	2017	Ayahuasca Exposure: Descriptive Analysis of Calls to US Poison Control Centers from 2005 to 2015.	Journal of medical toxicology : official journal of the American College of Medical Toxicology
Yu, Jung-Sheng; Tseng, Chin-Kai; Lin, Chun-Kuang; Hsu, Yao-Chin; Wu, Yu-Hsuan; Hsieh, Ching-Liang; Lee, Jin-Ching	2017	Celastrol inhibits dengue virus replication via up-regulating type I interferon and downstream interferon-stimulated responses.	Antiviral research
Niedtfeld, Inga; Defiebre, Nadine; Regenbogen, Christina; Mier, Daniela; Fenske, Sabrina; Kirsch, Peter; Lis, Stefanie; Schmahl, Christian	2017	Facing the Problem: Impaired Emotion Recognition During Multimodal Social Information Processing in Borderline Personality Disorder.	Journal of personality disorders
Nikoloulopoulos, Aristidis K	2017	A vine copula mixed effect model for trivariate meta-analysis of diagnostic test accuracy studies accounting for disease prevalence.	Statistical methods in medical research
Becker, Alan; Suther, Sandra; Harris, Cynthia; Pawlowicz, Grazyna; Tucker, Gale; Dutton, Matthew; Close, Fran; Hilliard, Aaron; Gragg, Richard	2019	Community-Based Participatory Research at Jacksonville Florida Superfund Ash Site: Toxicology Training to Improve the Knowledge of the Lay Community.	Florida public health review
Bove, Federica; Bavaresco, Luigi; Caffi, Tito; Rossi, Vittorio	2019	Assessment of Resistance Components for Improved Phenotyping of Grapevine Varieties Resistant to Downy Mildew.	Frontiers in plant science
He, Jidong; Zhang, Junpeng; Dong, Lijuan; Dang, Xuefeng; Wang, Li; Cheng, Long; Huang, Yunxiang	2019	Dihydromyricetin Attenuates Metabolic Syndrome And Improves Insulin Sensitivity By Upregulating Insulin Receptor Substrate-1 (Y612) Tyrosine Phosphorylation In db/db Mice.	Diabetes, metabolic syndrome and obesity : targets and therapy
Pierro, Roberto; Semeraro, Teodoro; Luvisi, Andrea; Garg, Harsh; Vergine, Marzia; De Bellis, Luigi; Gill, Harsimran K	2019	The Distribution of Phytoplasmas in South and East Asia: An Emerging Threat to Grapevine Cultivation.	Frontiers in plant science
Xu, Shengyu; Zhang, Pan; Cao, Meng; Dong, Yanpeng; Li, Jian; Lin, Yan; Che, Lianqiang; Fang, Zhengfeng; Feng, Bin; Zhuo, Yong; Wang, Jianping; Ren, Zhihua; Wu, De	2019	Microbial Mechanistic Insights into the Role of Sweet Potato Vine on Improving Health in Chinese Meishan Gilt Model.	Animals : an open access journal from MDPI
Champ, Colin E; Kundu-Champ, Anjali	2019	Maximizing Polyphenol Content to Uncork the Relationship Between Wine and Cancer.	Frontiers in nutrition
Wokorach, Godfrey; Edema, Hilary; Echodu, Richard	2018	Sweetpotato seed exchange systems and knowledge on sweetpotato viral diseases among local farmers in Acholi Sub Region-Northern Uganda.	African journal of agricultural research
Li, Xiaoli; Zhu, Guangbei; Yao, Xintong; Wang, Ning; Hu, Ronghui; Kong, Qingxin; Zhou, Duanfang; Long, Liangyuan; Cai, Jiali; Zhou, Weiying	2018	Celastrol induces ubiquitin-dependent degradation of mTOR in breast cancer cells.	OncoTargets and therapy
Lahiry, Sangita; Das, Anjan K; Das, Sachindra N; Manna, Madhumita	2018	Ethanolic leaf extract of Coccinia grandis is effective against both drug resistant and drug sensitive clinical isolates of Indian Kala-azar.	Journal of parasitic diseases : official organ of the Indian Society for Parasitology
Kim, Yong-Hoon; Noh, Jung-Ran; Hwang, Jung Hwan; Kim, Kyoung-Shim; Choi, Dong-Hee; An, Jin-Pyo; Oh, Won-Keun; Lee, Chul-Ho	2017	Sicyos angulatus ameliorates atherosclerosis through downregulation of aortic inflammatory responses in apolipoprotein E-deficient mice.	Experimental and therapeutic medicine
Zinchenko, Artyom; Obermeier, Christian; Kanske, Philipp; Schroger, Erich; Villringer, Arno; Kotz, Sonja A	2017	The Influence of Negative Emotion on Cognitive and Emotional Control Remains Intact in Aging.	Frontiers in aging neuroscience
Myhill, Timothy; Coulson, Warwick; Nixon, Paul; Royal, Simon; McCormack, Terry; Kerrouche, Nabil	2017	Use of Supplementary Patient Education Material Increases Treatment Adherence and Satisfaction Among Acne Patients Receiving Adapalene 0.1%/Benzoyl Peroxide 2.5% Gel in Primary Care Clinics: A Multicenter, Randomized, Controlled Clinical Study.	Dermatology and therapy
Brown, Sara; Lehr, Victoria Tutag; French, Nathan; Giuliano, Christopher Alan	2017	Can a Short Video Improve Inhaler Use in Urban Youth?.	The journal of pediatric pharmacology and therapeutics : JPPT : the official journal of PPAG
Sohn, Minsung; Jung, Minsoo	2017	Effect of Viewing Smoking Scenes in Motion Pictures on Subsequent Smoking Desire in Audiences in South Korea.	JMIR public health and surveillance
Belda, Ignacio; Zarraonaindia, Iratxe; Perisin, Matthew; Palacios, Antonio; Acedo, Alberto	2017	From Vineyard Soil to Wine Fermentation: Microbiome Approximations to Explain the "terroir" Concept.	Frontiers in microbiology
Szopa, Agnieszka; Ekiert, Radoslaw; Ekiert, Halina	2017	Current knowledge of Schisandra chinensis (Turcz.) Baill. (Chinese magnolia vine) as a medicinal plant species: a review on the bioactive components, pharmacological properties, analytical and biotechnological studies.	Phytochemistry reviews : proceedings of the Phytochemical Society of Europe
Oliveira, Ana Paula Amestoy de; Souza, Emiliane Nogueira de; Pellanda, Lucia Campos	2016	Effectiveness of video resources in nursing orientation before cardiac heart surgery.	Revista da Associacao Medica Brasileira (1992)
Liu, Shasha; Ai, Qidi; Feng, Kai; Li, Yubing; Liu, Xiang	2016	The cardioprotective effect of dihydromyricetin prevents ischemia-reperfusion-induced apoptosis in vivo and in vitro via the PI3K/Akt and HIF-1alpha signaling pathways.	Apoptosis : an international journal on programmed cell death
Zhao, Xingwei; Zhang, Qiang; Chen, Liang	2016	Triptolide induces the cell apoptosis of osteosarcoma cells through the TRAIL pathway.	Oncology reports
Hiebert-Giesbrecht, Mickel R; Escalante-Erosa, Fabiola; Garcia-Sosa, Karlina; Dzib, Gabriel R; Calvo-Irabien, Luz M; Pena-Rodriguez, Luis M	2016	Spatio-Temporal Variation of Terpenoids in Wild Plants of Pentalinon andrieuxii.	Chemistry & biodiversity
Ryan, Christian; Furley, Philip; Mulhall, Kathleen	2016	Judgments of Nonverbal Behaviour by Children with High-Functioning Autism Spectrum Disorder: Can they Detect Signs of Winning and Losing from Brief Video Clips?.	Journal of autism and developmental disorders
Wang, Changxing; Wang, Weidong; Jin, Xiaping; Shen, Jianguo; Hu, Weifeng; Jiang, Tao	2016	Puerarin attenuates inflammation and oxidation in mice with collagen antibody-induced arthritis via TLR4/NF-kappaB signaling.	Molecular medicine reports
Sidani, Jaime E; Shensa, Ariel; Hoffman, Beth; Hanmer, Janel; Primack, Brian A	2016	The Association between Social Media Use and Eating Concerns among US Young Adults.	Journal of the Academy of Nutrition and Dietetics
Nikoloulopoulos, Aristidis K	2016	Comment on 'A vine copula mixed effect model for trivariate meta-analysis of diagnostic test accuracy studies accounting for disease prevalence'.	Statistical methods in medical research
Hoyer, Annika; Kuss, Oliver	2016	Comment on 'A vine copula mixed effect model for trivariate meta-analysis of diagnostic test accuracy studies accounting for disease prevalence' by Aristidis K Nikoloulopoulos.	Statistical methods in medical research
Alabi, Olufemi J; Casassa, L Federico; Gutha, Linga R; Larsen, Richard C; Henick-Kling, Thomas; Harbertson, James F; Naidu, Rayapati A	2016	Impacts of Grapevine Leafroll Disease on Fruit Yield and Grape and Wine Chemistry in a Wine Grape (Vitis vinifera L.) Cultivar.	PloS one
Garrido-Vasquez, Patricia; Pell, Marc D; Paulmann, Silke; Sehm, Bernhard; Kotz, Sonja A	2016	Impaired neural processing of dynamic faces in left-onset Parkinson's disease.	Neuropsychologia
Bouabdallah, Salwa; Sghaier, Rabiaa-M; Selmi, Sawssen; Khlifi, Daycem; Laouini, Dhafer; Ben-Attia, Mossadok	2016	Current approaches and challenges for chemical characterization of inhibitory effect against cancer cell line isolated from Gokshur extract.	Journal of chromatography. B, Analytical technologies in the biomedical and life sciences
Guzzon, R; Gugole, S; Zanzotti, R; Malacarne, M; Larcher, R; von Wallbrunn, C; Mescalchin, E	2016	Evaluation of the oenological suitability of grapes grown using biodynamic agriculture: the case of a bad vintage.	Journal of applied microbiology
Lyu, Heng; Niu, Yong-chun; Deng, Hui; Lin, Xiao-min; Jin, Chun-li	2015	[Suppression of three soil-borne diseases of cucumber by a rhizosphere fungal strain].	Ying yong sheng tai xue bao = The journal of applied ecology
Fan, R; Ling, P; Hao, C Y; Li, F P; Huang, L F; Wu, B D; Wu, H S	2015	Construction of a cDNA library and preliminary analysis of expressed sequence tags in Piper hainanense.	Genetics and molecular research : GMR
Gkali, Christina A; Chalazonitis, Athanasios N; Feida, Eleni; Sotiropoulou, Maria; Giannos, Aris; Tsigginou, Alexandra; Dimitrakakis, Constantine	2015	Breast Elastography: How We Do It.	Ultrasound quarterly
Jenkins, Mica; Byker Shanks, Carmen; Houghtaling, Bailey	2015	Orange-Fleshed Sweet Potato: Successes and Remaining Challenges of the Introduction of a Nutritionally Superior Staple Crop in Mozambique.	Food and nutrition bulletin
Yu, Xiaolong; Zhou, Xin; Fu, Changlin; Wang, Qiang; Nie, Tao; Zou, Fan; Guo, Runsheng; Liu, Hucheng; Zhang, Bin; Dai, Min	2015	Celastrol induces apoptosis of human osteosarcoma cells via the mitochondrial apoptotic pathway.	Oncology reports
Sangiovanni, E; Di Lorenzo, C; Colombo, E; Colombo, F; Fumagalli, M; Frigerio, G; Restani, P; Dell'Agli, M	2015	The effect of in vitro gastrointestinal digestion on the anti-inflammatory activity of Vitis vinifera L. leaves.	Food & function
Servat-Medina, Leila; Gonzalez-Gomez, Alvaro; Reyes-Ortega, Felisa; Sousa, Ilza Maria Oliveira; Queiroz, Nubia de Cassia Almeida; Zago, Patricia Maria Wiziack; Jorge, Michelle Pedrosa; Monteiro, Karin Maia; de Carvalho, Joao Ernesto; San Roman, Julio; Foglio, Mary Ann	2015	Chitosan-tripolyphosphate nanoparticles as Arrabidaea chica standardized extract carrier: synthesis, characterization, biocompatibility, and antiulcerogenic activity.	International journal of nanomedicine
Woodworth, Glenn E; Carney, Patricia A; Cohen, Joshua M; Kopp, Sandy L; Vokach-Brodsky, Lindsey E; Horn, Jean-Louis E; Missair, Andres; Banks, Shawn E; Dieckmann, Nathan F; Maniker, Robert B	2015	Development and Validation of an Assessment of Regional Anesthesia Ultrasound Interpretation Skills.	Regional anesthesia and pain medicine
Hayden, Emily L; Seagull, F Jacob; Reddy, Rishindra M	2015	Developing an educational video on lung lobectomy for the general surgery resident.	The Journal of surgical research
Impei, Stefania; Gismondi, Angelo; Canuti, Lorena; Canini, Antonella	2015	Metabolic and biological profile of autochthonous Vitis vinifera L. ecotypes.	Food & function
Pawlak, Caroline E; Fields, Henry W Jr; Beck, F Michael; Firestone, Allen R	2015	Orthodontic informed consent considering information load and serial position effect.	American journal of orthodontics and dentofacial orthopedics : official publication of the American Association of Orthodontists, its constituent societies, and the American Board of Orthodontics
Hoyer, A; Kuss, O	2015	Meta-analysis of diagnostic tests accounting for disease prevalence: a new model using trivariate copulas.	Statistics in medicine
Prakash, N; Ansari, M A; Punitha, P; Sharma, P K	2014	Indigenous traditional knowledge and usage of folk bio-medicines among Rongmei tribe of Tamenglong district of Manipur, India.	African journal of traditional, complementary, and alternative medicines : AJTCAM
Ferguson, Mark K; Farnan, Jeanne; Hemmerich, Josh A; Slawinski, Kris; Acevedo, Julissa; Small, Stephen	2014	The impact of perceived frailty on surgeons' estimates of surgical risk.	The Annals of thoracic surgery
Hirose, Tomoya; Iwami, Taku; Ogura, Hiroshi; Matsumoto, Hisatake; Sakai, Tomohiko; Yamamoto, Kouji; Mano, Toshiaki; Fujino, Yuji; Shimazu, Takeshi	2014	Effectiveness of a simplified cardiopulmonary resuscitation training program for the non-medical staff of a university hospital.	Scandinavian journal of trauma, resuscitation and emergency medicine
Fehr, T; Achtziger, A; Roth, G; Struber, D	2014	Neural correlates of the empathic perceptual processing of realistic social interaction scenarios displayed from a first-order perspective.	Brain research
Malon, Michelle; Cortes, Dina; Andersen, Jesper; Jensen, Maria Anna Bruunsgaard; Mortensen, Henrik Bindesboll; Nygaard, Ulrikka; Poulsen, Anja; Sorensen, Jette Led; Greisen, Gorm	2014	Implementing video cases in clinical paediatric teaching increases medical students' self-assessed confidence.	Danish medical journal
Greig, Paul R; Higham, Helen; Nobre, Anna C	2014	Failure to perceive clinical events: an under-recognised source of error.	Resuscitation
Liu, Li; Salnikov, Alexei V; Bauer, Nathalie; Aleksandrowicz, Ewa; Labsch, Sabrina; Nwaeburu, Clifford; Mattern, Jurgen; Gladkich, Jury; Schemmer, Peter; Werner, Jens; Herr, Ingrid	2014	Triptolide reverses hypoxia-induced epithelial-mesenchymal transition and stem-like features in pancreatic cancer by NF-kappaB downregulation.	International journal of cancer
Bottari, Carolina; Iliopoulos, Georgia; Wai Shun, Priscilla Lam; Dawson, Deirdre R	2014	The clinical reasoning that guides therapists in interpreting errors in real-world performance.	The Journal of head trauma rehabilitation
Guo, Qiang; Honesty, Shae; Xu, Mei Long; Zhang, Yu; Schoelz, James; Qiu, Wenping	2014	Genetic diversity and tissue and host specificity of Grapevine vein clearing virus.	Phytopathology
van Esdonk, Tineke; Glover, Marewa; Kira, Anette; Wagemakers, Annemarie	2014	Reducing smoking in pregnancy among Maori women: "aunties" perceptions and willingness to help.	Maternal and child health journal
Faletau, Julienne; Glover, Marewa; Nosa, Vili; Pienaar, Fiona	2013	Looks like smoking, is it smoking?: children's perceptions of cigarette-like nicotine delivery systems, smoking and cessation.	Harm reduction journal
Turechek, William W; Webster, Craig G; Duan, Jingyi; Roberts, Pamela D; Kousik, Chandrasekar S; Adkins, Scott	2013	The use of latent class analysis to estimate the sensitivities and specificities of diagnostic tests for Squash vein yellowing virus in cucurbit species when there is no gold standard.	Phytopathology
Moss, Ryan; Mao, Qinyong; Taylor, Dennis; Saucier, Cedric	2013	Investigation of monomeric and oligomeric wine stilbenoids in red wines by ultra-high-performance liquid chromatography/electrospray ionization quadrupole time-of-flight mass spectrometry.	Rapid communications in mass spectrometry : RCM
Sasso, Katherine E; Strunk, Daniel R	2013	Thin slice ratings of client characteristics in intake assessments: predicting symptom change and dropout in cognitive therapy for depression.	Behaviour research and therapy
Steel, Christopher C; Blackman, John W; Schmidtke, Leigh M	2013	Grapevine bunch rots: impacts on wine composition, quality, and potential procedures for the removal of wine faults.	Journal of agricultural and food chemistry
Soirefmann, Mariana; Comparin, Cristiane; Boza, Juliana; Wen, Chao Lung; Cestari, Tania Ferreira	2013	Impact of a cybertutor in dermatological teaching.	International journal of dermatology
Vohra, Rais; Spano, Susanne	2013	Circus Venomous: an interactive tool for toxinology education.	Toxicon : official journal of the International Society on Toxinology
Kantrowitz-Gordon, Ira; Bennett, Deborah; Wise Stauffer, Debra; Champ-Gibson, Erla; Fitzgerald, Cynthia; Corbett, Cynthia	2013	Facilitated family presence at resuscitation: effectiveness of a nursing student toolkit.	Nurse education today
Wilson, Matthew W; Brown, Blair J; Miles, Matthew C	2016	A Multicomponent Intervention to Improve Pneumococcal Vaccination Knowledge Among Internal Medicine Residents.	MedEdPORTAL : the journal of teaching and learning resources
Meinlschmidt, Gunther; Lee, Jong-Hwan; Stalujanis, Esther; Belardi, Angelo; Oh, Minkyung; Jung, Eun Kyung; Kim, Hyun-Chul; Alfano, Janine; Yoo, Seung-Schik; Tegethoff, Marion	2016	Smartphone-Based Psychotherapeutic Micro-Interventions to Improve Mood in a Real-World Setting.	Frontiers in psychology
Yates, Kim M; Webster, Craig S; Jowsey, Tanisha; Weller, Jennifer M	2015	In situ simulation training in emergency departments: what patients really want to know.	BMJ simulation & technology enhanced learning
Mollov, D; Guaragna, M A; Lockhart, B; Rezende, J A M; Jordan, R	2015	First Report of Catharanthus mosaic virus in Mandevilla in the United States.	Plant disease
Beuve, M; Candresse, T; Tannieres, M; Lemaire, O	2015	First Report of Grapevine redglobe virus (GRGV) in Grapevine in France.	Plant disease
Wu, D D; Fu, G; Ye, Y F; Hu, F Y; Mou, H F; Qin, L L; Jiang, N	2015	First Report of Neofusicoccum parvum Causing Panicle Blight and Leaf Spot on Vitis heyneana in China.	Plant disease
Kononowicz, Andrzej A; Berman, Anne H; Stathakarou, Natalia; McGrath, Cormac; Bartynski, Tomasz; Nowakowski, Piotr; Malawski, Maciej; Zary, Nabil	2015	Virtual Patients in a Behavioral Medicine Massive Open Online Course (MOOC): A Case-Based Analysis of Technical Capacity and User Navigation Pathways.	JMIR medical education
Bruez, Emilie; Haidar, Rana; Alou, Maryam T; Vallance, Jessica; Bertsch, Christophe; Mazet, Flore; Fermaud, Marc; Deschamps, Alain; Guerin-Dubrana, Lucia; Compant, Stephane; Rey, Patrice	2015	Bacteria in a wood fungal disease: characterization of bacterial communities in wood tissues of esca-foliar symptomatic and asymptomatic grapevines.	Frontiers in microbiology
Bora, Florin-Dumitru; Bunea, Claudiu-Ioan; Rusu, Teodor; Pop, Nastasia	2015	Vertical distribution and analysis of micro-, macroelements and heavy metals in the system soil-grapevine-wine in vineyard from North-West Romania.	Chemistry Central journal
Gianoli, Ernesto	2015	The behavioural ecology of climbing plants.	AoB PLANTS
Dos Santos, R F; Blume, E; Muniz, M F B; Steckling, S M; Burtet, G W; Harakawa, R; Garrido, L R; Reiniger, L R S	2014	First Report of "Cylindrocarpon" pauciseptatum Associated with Black Foot Disease of Grapevine in Brazil.	Plant disease
Dos Santos, R F; Blume, E; da Silva, G B P; Lazarotto, M; Scheeren, L E; Zini, P B; Bastos, B O; Rego, C	2014	First Report of Ilyonectria robusta Associated with Black Foot Disease of Grapevine in Southern Brazil.	Plant disease
Choi, I Y; Cho, S E; Park, J H; Shin, H D	2014	First Report of Leaf Spot Caused by a Phoma sp. on Schisandra chinensis in Korea.	Plant disease
Dos Santos, R F; Blume, E; Muniz, M F B; Heckler, L I; Finger, G; Maciel, C G; Harakawa, R; Garrido, L R	2014	First Report of Ilyonectria macrodidyma Associated with Black Foot Disease of Grapevine in Brazil.	Plant disease
Chebil, S; Fersi, R; Yakoub, A; Chenenaoui, S; Chattaoui, M; Melki, I; Zemni, H; Rhouma, A; Durante, G; Zacchi, E; Mliki, A	2014	First Report of Botryosphaeria dothidea, Diplodia seriata, and Neofusicoccum luteum Associated with Canker and Dieback of Grapevines in Tunisia.	Plant disease
Cho, S E; Park, J H; Lee, S K; Lee, S H; Lee, C K; Shin, H D	2014	First Report of Powdery Mildew Caused by Phyllactinia actinidiae on Hardy Kiwi in Korea.	Plant disease
Bai, Q R; Jiang, X Y; Gao, J; Li, Y	2014	Target Spot on Menispermum dauricum Caused by Streptobotrys (Streptotinia) caulophylli, a New Disease in China.	Plant disease
Jones, T J; Westover, F; Nita, M	2014	First Report of Grapevine leafroll-associated virus-2 and -3 in Texas Vineyards.	Plant disease
Naidu, Rayapati; Rowhani, Adib; Fuchs, Marc; Golino, Deborah; Martelli, Giovanni P	2014	Grapevine Leafroll: A Complex Viral Disease Affecting a High-Value Fruit Crop.	Plant disease
Silva, M; Freitas, N M; Mendonca, H L; Barreto, R W	2013	First Report of Stagonosporiopsis cucurbitacearum Causing Fruit Rot of Luffa cylindrica in Brazil.	Plant disease
Terndrup, Thomas E; Ali, Sameer; Hulse, Steve; Shaffer, Michele; Lloyd, Tom	2013	Multimedia education increases elder knowledge of emergency department care.	The western journal of emergency medicine
Maree, Hans J; Almeida, Rodrigo P P; Bester, Rachelle; Chooi, Kar Mun; Cohen, Daniel; Dolja, Valerian V; Fuchs, Marc F; Golino, Deborah A; Jooste, Anna E C; Martelli, Giovanni P; Naidu, Rayapati A; Rowhani, Adib; Saldarelli, Pasquale; Burger, Johan T	2013	Grapevine leafroll-associated virus 3.	Frontiers in microbiology
El Shallaly, Gamal E H A; Mekki, Abdelrahman M	2012	Use of computer-based clinical examination to assess medical students in surgery.	Education for health (Abingdon, England)
Pang, Baozhen; Pang, Qingyang; Pang, Huiqing; Song, Guohong	2012	Clinical effect of Jiutengzhuyu tablets on promoting blood circulation in women with oviducal obstruction.	Journal of traditional Chinese medicine = Chung i tsa chih ying wen pan
Roig, Cristina; Fita, Ana; Rios, Gabino; Hammond, John P; Nuez, Fernando; Pico, Belen	2012	Root transcriptional responses of two melon genotypes with contrasting resistance to Monosporascus cannonballus (Pollack et Uecker) infection.	BMC genomics
Li, Qing; Zhang, Hui-Min; Fei, Yu-Tong	2012	[Treatment of diabetic nephropathy by integrative medicine: a multi-center prospective cohort study].	Zhongguo Zhong xi yi jie he za zhi Zhongguo Zhongxiyi jiehe zazhi = Chinese journal of integrated traditional and Western medicine
Huang, Weiwei; He, Tiantian; Chai, Chengsen; Yang, Yuan; Zheng, Yahong; Zhou, Pei; Qiao, Xiaoxia; Zhang, Bin; Liu, Zengzhen; Wang, Junru; Shi, Changhong; Lei, Liping; Gao, Kun; Li, Hewei; Zhong, Sue; Yao, Libo; Huang, Meng-Er; Lei, Ming	2012	Triptolide inhibits the proliferation of prostate cancer cells and down-regulates SUMO-specific protease 1 expression.	PloS one
Dominguez, Eva; Fernandez, Maria Dolores; Hernandez, Juan Carlos Lopez; Parra, Jeronimo Perez; Espana, Laura; Heredia, Antonio; Cuartero, Jesus	2012	Tomato fruit continues growing while ripening, affecting cuticle properties and cracking.	Physiologia plantarum
Wysocki, W M; Mitus, J; Komorowski, A L; Karolewski, K	2012	Impact of preoperative information on anxiety and disease-related knowledge in women undergoing mastectomy for breast cancer: a randomized clinical trial.	Acta chirurgica Belgica
Gadoury, David M; Cadle-Davidson, Lance; Wilcox, Wayne F; Dry, Ian B; Seem, Robert C; Milgroom, Michael G	2012	Grapevine powdery mildew (Erysiphe necator): a fascinating system for the study of the biology, ecology and epidemiology of an obligate biotroph.	Molecular plant pathology
Hogrefe, Katharina; Ziegler, Wolfram; Weidinger, Nicole; Goldenberg, Georg	2012	Non-verbal communication in severe aphasia: influence of aphasia, apraxia, or semantic processing?.	Cortex; a journal devoted to the study of the nervous system and behavior
Sikora, E J; Bruton, B D; Wayadande, A C; Fletcher, J	2012	First Report of the Cucurbit Yellow Vine Disease Caused by Serratia marcescens in Watermelon and Yellow Squash in Alabama.	Plant disease
Bon, M-C; Guermache, F	2012	First Report of Black Swallow-Wort as an Alternate Host of the Two-Needle Pine Stem Rust Pathogen, Cronartium flaccidum, in France.	Plant disease
Zivkovic, S; Vasic, T; Andelkovic, S; Jevremovic, D; Trkulja, V	2012	Identification and Characterization of Eutypa lata on Grapevine in Serbia.	Plant disease
Mukhtar, I; Khurram, R; Hannan, A; Hayat, Z	2012	First Report of Powdery Mildew of Pumpkin Caused by Golovinomyces cichoracearum in Neelum Valley, Azad Kashmir.	Plant disease
Berner, D K; Cavin, C A; Erper, I; Tunali, B	2012	First Report of Anthracnose of Mile-a-Minute (Persicaria perfoliata) Caused by Colletotrichum cf. gloeosporioides in Turkey.	Plant disease
Chew-Madinaveitia, Y I; Gaytan-Mascorro, A; Herrera-Perez, T	2012	First Report of Monosporascus cannonballus on Melon in Mexico.	Plant disease
Lunden, S; Qiu, W	2012	First Report of Grapevine leafroll-associated virus 2 in a Hybrid Grape 'Vidal Blanc' in Missouri.	Plant disease
Dirnwoeber, Markus; Machan, Rudolf; Herler, Juergen	2012	Coral Reef Surveillance: Infrared-Sensitive Video Surveillance Technology as a New Tool for Diurnal and Nocturnal Long-Term Field Observations.	Remote sensing
Yun, H Y; Kim, Y H; James, T Y	2011	First Report of False Rust Caused by Synchytrium minutum on Kudzu in Korea.	Plant disease
Abelleira, A; Lopez, M M; Penalver, J; Aguin, O; Mansilla, J P; Picoaga, A; Garcia, M J	2011	First Report of Bacterial Canker of Kiwifruit Caused by Pseudomonas syringae pv. actinidiae in Spain.	Plant disease
Karthikeyan, G; Alabi, O J; Naidu, R A	2011	Occurrence of Grapevine leafroll-associated virus 1 in Two Ornamental Grapevine Cultivars in Washington State.	Plant disease
Sankar, N Ravi; Sreeramulu, A; Gopal, D Sai; Bagyanarayana, G	2011	First Report of Leaf Blight of Basella alba Caused by Alternaria alternata in India.	Plant disease
Rooney-Latham, S; Blomquist, C L; Scheck, H J	2011	First Report of Fusarium Wilt Caused by Fusarium oxysporum f. sp. passiflorae on Passion Fruit in North America.	Plant disease
Sales, R Jr; Santana, C V S; Nogueira, D R S; Silva, K J P; Guimaraes, I M; Michereff, S J; Abad-Campos, P; Garcia-Jimenez, J; Armengol, J	2010	First Report of Monosporascus cannonballus on Watermelon in Brazil.	Plant disease
Deng, T-C; Tsai, C-H; Tsai, H-L; Liao, J-Y; Huang, W-C	2010	First Report of Cucumber mosaic virus on Vigna marina in Taiwan.	Plant disease
Olivier, C Y; Lowery, D T; Stobbs, L W; Vincent, C; Galka, B; Saguez, J; Bittner, L; Johnson, R; Rott, M; Masters, C; Green, M	2009	First Report of Aster Yellow Phytoplasmas ('Candidatus Phytoplasma asteris') in Canadian Grapevines.	Plant disease
Smith, D L; Dominiak-Olson, J; Sharber, C D	2009	First Report of Pierce's Disease of Grape Caused by Xylella fastidiosa in Oklahoma.	Plant disease
Carlucci, A; Lops, F; Frisullo, S	2009	First Report of Wilt Caused by Verticillium dahliae on Cosmos (Cosmos bipinnatus) in Italy.	Plant disease
Singh, R; Ferrin, D M; Aime, M C	2009	First Report of Powdery Mildew Caused by Podosphaera xanthii on Sechium edule in the United States.	Plant disease
Oudemans, Peter V; Polashock, James J; Vinyard, Bryan T	2008	Fairy Ring Disease of Cranberry: Assessment of Crop Losses and Impact on Cultivar Genotype.	Plant disease
Vitale, A; Castello, I; Polizzi, G	2008	First Report of Aspergillus Vine Canker on Table Grapes Caused by Aspergillus niger in Europe.	Plant disease
Nita, M; Ellis, M A; Madden, L V	2008	Variation in Disease Incidence of Phomopsis Cane and Leaf Spot of Grape in Commercial Vineyards in Ohio.	Plant disease
Davino, S; Di Serio, F; Polizzi, G; Tessitori, M	2008	First Report of Cucumber mosaic virus Infecting Solanum jasminoides in Italy.	Plant disease
Ni, Bin; Zhu, Tian; Jiang, Zhenzhou; Zhang, Rui; Zhang, Tao; Zhang, Luyong	2008	In vitro and in silico approaches for analyzing the toxicological effect of triptolide on cx43 in sertoli cells.	Toxicology mechanisms and methods
Pane, A; Raudino, F; Adornetto, S; Russo, G Proietto; Cacciola, S O	2007	Blight of English Ivy (Hedera helix) Caused by Sclerotium rolfsii in Sicily.	Plant disease
Palmateer, A J; Ploetz, R C; van Santen, E; Correll, J C	2007	First Occurrence of Anthracnose Caused by Colletotrichum gloeosporioides on Pitahaya.	Plant disease
Petit, E; Gubler, W D	2007	First Report of Cylindrocarpon liriodendri Causing Black Foot Disease of Grapevine in California.	Plant disease
Egel, D S; Adkins, S	2007	Squash vein yellowing virus Identified in Watermelon (Citrullus lanatus) in Indiana.	Plant disease
Bruton, B D; Fish, W W; Subbarao, K V; Isakeit, T	2007	First Report of Verticillium Wilt of Watermelon in the Texas High Plains.	Plant disease
Choueiri, E; Jreijiri, F; Chlela, P; Louvet, G; Lecomte, P	2006	Occurrence of Grapevine Declines and First Report of Black Dead Arm Associated with Botryosphaeria obtusa in Lebanon.	Plant disease
Sanogo, S; Clary, M	2006	Occurrence of Phytophthora Blight on Pumpkin in New Mexico.	Plant disease
Urbez-Torres, J R; Gubler, W D; Pelaez, H; Santiago, Y; Martin, C; Moreno, C	2006	Occurrence of Botryosphaeria obtusa, B. dothidea, and B. parva Associated with Grapevine Trunk Diseases in Castilla y Leon Region, Spain.	Plant disease
Sales, R Jr; Bezerra do Nascimento, I J; de Souza Freitas, L; Beltran, R; Armengol, J; Vicent, A; Garcia-Jimenez, J	2004	First Report of Monosporascus cannonballus on Melon in Brazil.	Plant disease
Petrie, Paul R; Trought, Michael C T; Howell, G Stanley; Buchan, Graeme D	2003	The effect of leaf removal and canopy height on whole-vine gas exchange and fruit development of Vitis vinifera L. Sauvignon Blanc.	Functional plant biology : FPB
Mullen, J M; Sikora, E J	2003	First Report of Plectosporium Blight on Pumpkin Caused by Plectosporium tabacinum in Alabama.	Plant disease
Michailides, T J; Peacock, W; Christensen, P; Morgan, D P; Felts, D	2002	First Report of Aspergillus Vine Canker of Table Grapes Caused by Aspergillus niger.	Plant disease
Elena, K; Paplomatas, E J	2002	First Report of Fomitiporia punctata Infecting Kiwifruit.	Plant disease
Bextine, Blake; Wayadande, Astri; Bruton, B D; Pair, S D; Mitchell, Forrest; Fletcher, Jacqueline	2001	Effect of Insect Exclusion on the Incidence of Yellow Vine Disease and of the Associated Bacterium in Squash.	Plant disease
van de Wiel, A; van Golde, P H; Hart, H C	2001	Blessings of the grape.	European journal of internal medicine
Park, Ho Joon; Cha, Dong Seok; Jeon, Hoon	2011	Antinociceptive and hypnotic properties of Celastrus orbiculatus.	Journal of ethnopharmacology
Hayward, Thomas Z 3rd; Simons, Clark J; St John, Wendy; Waymire, Michelle; Stucky, Thomas D	2011	Impacting the problem of inner-city youth violence: "Educating Kids About Gun Violence" program.	The American surgeon
Domingues, Alexandre; Sartori, Alexandrina; Valente, Ligia Maria Marino; Golim, Marjorie Assis; Siani, Antonio Carlos; Viero, Rosa Marlene	2011	Uncaria tomentosa aqueous-ethanol extract triggers an immunomodulation toward a Th2 cytokine profile.	Phytotherapy research : PTR
Wallace, David K; Freedman, Sharon F; Hartnett, M E; Quinn, Graham E	2011	Predictive value of pre-plus disease in retinopathy of prematurity.	Archives of ophthalmology (Chicago, Ill. : 1960)
Zhang, Yu; Singh, Kashmir; Kaur, Ravneet; Qiu, Wenping	2011	Association of a novel DNA virus with the grapevine vein-clearing and vine decline syndrome.	Phytopathology
Saokaew, Surasak; Suwankesawong, Wimon; Permsuwan, Unchalee; Chaiyakunapruk, Nathorn	2011	Safety of herbal products in Thailand: an analysis of reports in the thai health product vigilance center database from 2000 to 2008.	Drug safety
Whittaker, Robyn; Dorey, Enid; Bramley, Dale; Bullen, Chris; Denny, Simon; Elley, C Raina; Maddison, Ralph; McRobbie, Hayden; Parag, Varsha; Rodgers, Anthony; Salmon, Penny	2011	A theory-based video messaging mobile phone intervention for smoking cessation: randomized controlled trial.	Journal of medical Internet research
Rabe, E; Stucker, M; Esperester, A; Schafer, E; Ottillinger, B	2011	Efficacy and tolerability of a red-vine-leaf extract in patients suffering from chronic venous insufficiency--results of a double-blind placebo-controlled study.	European journal of vascular and endovascular surgery : the official journal of the European Society for Vascular Surgery
Gurrola-Diaz, Carmen Magdalena; Garcia-Lopez, Pedro Macedonio; Gulewicz, Krzysztof; Pilarski, Radoslaw; Dihlmann, Susanne	2011	Inhibitory mechanisms of two Uncaria tomentosa extracts affecting the Wnt-signaling pathway.	Phytomedicine : international journal of phytotherapy and phytopharmacology
Burie, Jean-Baptiste; Langlais, Michel; Calonnec, Agnes	2011	Switching from a mechanistic model to a continuous model to study at different scales the effect of vine growth on the dynamic of a powdery mildew epidemic.	Annals of botany
Cieslak, Mikolaj; Seleznyova, Alla N; Hanan, Jim	2011	A functional-structural kiwifruit vine model integrating architecture, carbon dynamics and effects of the environment.	Annals of botany
Turechek, William W; Kousik, Chandrasekar S; Adkins, Scott	2010	Distribution of four viruses in single and mixed infections within infected watermelon plants in Florida.	Phytopathology
Fuchs, Ota	2010	Transcription factor NF-kappaB inhibitors as single therapeutic agents or in combination with classical chemotherapeutic agents for the treatment of hematologic malignancies.	Current molecular pharmacology
Ren, Xinmiao; Zhang, Ting; Hu, Jing; Ding, Wei; Wang, Xiaomin	2010	Triptolide T10 enhances AAV-mediated gene transfer in mice striatum.	Neuroscience letters
Perez-Donoso, Alonso G; Sun, Qiang; Roper, M Caroline; Greve, L Carl; Kirkpatrick, Bruce; Labavitch, John M	2010	Cell wall-degrading enzymes enlarge the pore size of intervessel pit membranes in healthy and Xylella fastidiosa-infected grapevines.	Plant physiology
Straube, Benjamin; Green, Antonia; Jansen, Andreas; Chatterjee, Anjan; Kircher, Tilo	2010	Social cues, mentalizing and the neural processing of speech accompanied by gestures.	Neuropsychologia
Kizelsztein, Pablo; Komarnytsky, Slavko; Raskin, Ilya	2009	Oral administration of triptolide ameliorates the clinical signs of experimental autoimmune encephalomyelitis (EAE) by induction of HSP70 and stabilization of NF-kappaB/IkappaBalpha transcriptional complex.	Journal of neuroimmunology
Aherne, S A; Jiwan, M A; Daly, T; O'Brien, N M	2009	Geographical location has greater impact on carotenoid content and bioaccessibility from tomatoes than variety.	Plant foods for human nutrition (Dordrecht, Netherlands)
Becher, Paul G; Guerin, Patrick M	2009	Oriented responses of grapevine moth larvae Lobesia botrana to volatiles from host plants and an artificial diet on a locomotion compensator.	Journal of insect physiology
Tsai, C-W; Chau, J; Fernandez, L; Bosco, D; Daane, K M; Almeida, R P P	2008	Transmission of grapevine leafroll-associated virus 3 by the vine mealybug (Planococcus ficus).	Phytopathology
Villate, L; Fievet, V; Hanse, B; Delemarre, F; Plantard, O; Esmenjaud, D; van Helden, M	2008	Spatial distribution of the dagger nematode Xiphinema index and its associated Grapevine fanleaf virus in French vineyard.	Phytopathology
Canal-Raffin, Mireille; l'Azou, Beatrice; Jorly, Joana; Hurtier, Annabelle; Cambar, Jean; Brochard, Patrick	2008	Cytotoxicity of folpet fungicide on human bronchial epithelial cells.	Toxicology
Li, Hong; Zhang, Yun-Yi; Tan, Hui-Wen; Jia, Yong-Feng; Li, Duan	2008	Therapeutic effect of tripterine on adjuvant arthritis in rats.	Journal of ethnopharmacology
Schneider, Ernst; von der Heydt, Holger; Esperester, Anke	2008	Evaluation of polyphenol composition in red leaves from different varieties of Vitis vinifera.	Planta medica
Bruck, Denny J; Solter, Leellen F; Lake, Amanda	2008	Effects of a novel microsporidium on the black vine weevil, Otiorhynchus sulcatus (F.) (Coleoptera: Curculionidae).	Journal of invertebrate pathology
Ricks, Christina; Ratnapalan, Savithiri; Jain, Shauna; Tait, Gordon	2008	Evaluating computer-assisted learning for common pediatric emergency procedures.	Pediatric emergency care
Mendoza-Espinosa, L G; Cabello-Pasini, A; Macias-Carranza, V; Daessle-Heuser, W; Orozco-Borbon, M V; Quintanilla-Montoya, A L	2008	The effect of reclaimed wastewater on the quality and growth of grapevines.	Water science and technology : a journal of the International Association on Water Pollution Research
Pascale, R; Perazza, S; Borelli, G; Bianchini, E; Alboresi, S; Paolicelli, P B; Ferrari, A; Cioni, G	2008	The term diplegia should be enhanced. Part III: inter-observer reliability of the new rehabilitation oriented classification.	European journal of physical and rehabilitation medicine
Selvakumar, G; Mohan, M; Kundu, S; Gupta, A D; Joshi, P; Nazim, S; Gupta, H S	2008	Cold tolerance and plant growth promotion potential of Serratia marcescens strain SRM (MTCC 8708) isolated from flowers of summer squash (Cucurbita pepo).	Letters in applied microbiology
Xiao, Yan; Seagull, F Jacob; Bochicchio, Grant V; Guzzo, James L; Dutton, Richard P; Sisley, Amy; Joshi, Manjari; Standiford, Harold C; Hebden, Joan N; Mackenzie, Colin F; Scalea, Thomas M	2007	Video-based training increases sterile-technique compliance during central venous catheter insertion.	Critical care medicine
Prakash, Anuradha; Chen, Pei-Chen; Pilling, Richard L; Johnson, Nicole; Foley, Denise	2007	1% calcium chloride treatment in combination with gamma irradiation improves microbial and physicochemical properties of diced tomatoes.	Foodborne pathogens and disease
Taylor, Cathy R; Merin, Lawrence M; Salunga, Amy M; Hepworth, Joseph T; Crutcher, Terri D; O'Day, Denis M; Pilon, Bonita A	2007	Improving diabetic retinopathy screening ratios using telemedicine-based digital retinal imaging technology: the Vine Hill study.	Diabetes care
Perez-Donoso, Alonso G; Greve, L Carl; Walton, Jeffrey H; Shackel, Ken A; Labavitch, John M	2007	Xylella fastidiosa infection and ethylene exposure result in xylem and water movement disruption in grapevine shoots.	Plant physiology
Miles, M; Kemmitt, G; Valverde, P	2006	Results from two years of field studies to determine Mancozeb based spray programmes with minimal impact on predatory mites in European vine cultivation.	Communications in agricultural and applied biological sciences
Phagava, H; Bakashvili, I; Chanturishvili, T; Abashidze, G; Pagava, K	2006	Substance abuse among adolescents in Georgia.	Georgian medical news
Pardo, E; Marin, S; Ramos, A J; Sanchis, V	2006	Ecophysiology of ochratoxigenic Aspergillus ochraceus and Penicillium verrucosum isolates. Predictive models for fungal spoilage prevention - a review.	Food additives and contaminants
Monsieur, R; Van Snick, G	2006	[Efficacy of the red vine leaf extract AS 195 in Chronic Venous Insufficiency].	Action de l'extrait de feuilles de vigne rouge AS 195 dans l'in- suffisance veineuse chronique.
Zhang, Shuihua; Ji, Guang; Liu, Jianwen	2006	Reversal of chemical-induced liver fibrosis in Wistar rats by puerarin.	The Journal of nutritional biochemistry
Miles, M; Kemmitt, G	2005	Field studies to determine mancozeb based spray programmes with minimal impact on predatory mites in European vine cultivation.	Communications in agricultural and applied biological sciences
Yang, Nai-Yen Jack; Kaphle, Krishna; Wang, Pei-Hwa; Jong, De-Shien; Wu, Leang-Shin; Lin, Jen-Hsou	2004	Effects of aqueous extracts of "Betel quid" and its constituents on testosterone production by dispersed mouse interstitial cells.	The American journal of Chinese medicine
Spera, G; Cardone, F; Cherubini, G; Leandri, A	2003	Natural specific radioactivity in different soils. Transfer in the soil plant food chain.	Communications in agricultural and applied biological sciences
Pitt, J I	2000	Toxigenic fungi: which are important?.	Medical mycology
Lewis, L; Jones, J; Haynes, E	2000	Low-cost video-films in the teaching of undergraduate and postgraduate medical students.	Journal of telemedicine and telecare
Kiesewetter, H; Koscielny, J; Kalus, U; Vix, J M; Peil, H; Petrini, O; van Toor, B S; de Mey, C	2000	Efficacy of orally administered extract of red vine leaf AS 195 (folia vitis viniferae) in chronic venous insufficiency (stages I-II). A randomized, double-blind, placebo-controlled trial.	Arzneimittel-Forschung
Misono, S	1999	[Informationization policies of local governments].	Nihon Geka Gakkai zasshi
Sandoval-Chacon, M; Thompson, J H; Zhang, X J; Liu, X; Mannick, E E; Sadowska-Krowicka, H; Charbonnet, R M; Clark, D A; Miller, M J	1998	Antiinflammatory actions of cat's claw: the role of NF-kappaB.	Alimentary pharmacology & therapeutics
Pinkerton, J N; Forge, T A; Ivors, K L; Ingham, R E	1999	Plant-Parasitic Nematodes Associated with Grapevines, Vitis vinifera, in Oregon Vineyards.	Journal of nematology
Anonymous	1994	Target community foundations to fund family planning.	Contraceptive technology update
Lu, G L; Yuan, W X; Fan, Y J	1991	[Clinical and experimental study of tablet cucumber vine compound in treating essential hypertension].	Zhong xi yi jie he za zhi = Chinese journal of modern developments in traditional medicine
Kioumehr, F; Cochran, S T; Layfield, L; Yaghmai, I; Ngo, C; Smith, S R	1989	Wilms tumor (nephroblastoma) in the adult patient: clinical and radiologic manifestations.	AJR. American journal of roentgenology
Bochkareva, A I; Kafizova, F K; Moskovich, I I	1989	[Physiologic functions of machine operators during vineyard treatment with pesticides].	Sostoianie fiziologicheskikh funktsii u mekhanizatorov v period obrabotki vinogradnika iadokhimikatami.
Qian, S Z	1987	Tripterygium wilfordii, a Chinese herb effective in male fertility regulation.	Contraception
Somerville, L	1986	The metabolism of fungicides.	Xenobiotica; the fate of foreign compounds in biological systems
Podell, R N	1984	The 'tomato effect' in clinical nutrition. New treatments languishing on the vine?.	Postgraduate medicine
Canniff, J P; Harvey, W	1981	The aetiology of oral submucous fibrosis: the stimulation of collagen synthesis by extracts of areca nut.	International journal of oral surgery

## Sheet: PsycInfo
Authors	Year	Title	Publication
Berdida, Daniel Joseph E; Franco, Franchesca Mae C; Santos, Xyllyne Allyah G; Dacol, Camille B; Dimaano, Michaela; Del Rosario, Erika S; Lantin, Charlotte Christianne	2023	Filipinos' COVID-19 vaccine hesitancy comments in TikTok videos: A manifest content analysis.	Public Health Nursing
Basch, Corey H; Yalamanchili, Bhavya; Fera, Joseph	2022	#Climate change on TikTok: A content analysis of videos.	Journal of Community Health: The Publication for Health Promotion and Disease Prevention
Ueda, Junya; Yamaguchi, Satoshi; Matsuda, Yasuhiro; Okazaki, Kosuke; Morimoto, Tsubasa; Matsukuma, Seiya; Sasaki, Tsukasa; Kishimoto, Toshifumi	2021	A randomized controlled trial evaluating the effectiveness of a short video-based educational program for improving mental health literacy among schoolteachers.	Frontiers in Psychiatry
Ortiz-Martinez, Yeimer; Ortiz-Martinez, Heysell M	2023	TikTok and its importance in monkeypox public health engagement.	Journal of Adolescent Health
Roberts, James A; David, Meredith E	2023	Instagram and tiktok flow states and their association with psychological well-being.	Cyberpsychology, Behavior, and Social Networking
Amagai, Misato; Ozone, Motohiro; Utsumi, Tomohiro; Hotchi, Ayana; Iwashita, Masayuki; Yamadera, Wataru; Shigeta, Masahiro	2023	Effect of a short video on patients' motivation for dose reduction or cessation of hypnotics.	Sleep and Biological Rhythms
Schmitt, Bernd; Brakus, J. Josko; Biraglia, Alessandro	2022	Consumption ideology.	Journal of Consumer Research
Neubauer, Diane	2023	Chinese language instruction with novice learners: Target language topic development, engagement, and comprehension in online and hybrid classrooms.	Dissertation Abstracts International Section A: Humanities and Social Sciences
Ruggs, Enrica N; McGonagle, Alyssa K	2022	Can brief video trainings reduce bias and improve knowledge and attitudes toward applicants with disabilities?	Journal of Business and Psychology
Fisher, Amy E; Allday, R. Allan; Jones, Megan; Samudre, Mark D	2022	The impact of a short and explicit labeling bias video on preservice educator behavioral expectations.	Journal of Education for Students Placed at Risk
Janes, Emily E; Villalovos, Kristian; D'Aniello, Carissa	2022	#badtherapist: What tiktok is saying about therapy discontinuation.	Contemporary Family Therapy: An International Journal
Psihogios, Alexandra M; Ahmed, Annisa M; McKelvey, Elise R; Toto, Daniella; Avila, Isabella; Hekimian-Brogan, Elodie; Steward, Zachary; Schwartz, Lisa A; Barakat, Lamia P	2022	Social media to promote treatment adherence among adolescents and young adults with chronic health conditions: A topical review and TikTok application.	Special Issue: Pediatric Adherence and Self-Management: Topical Reviews and Clinical Applications of Evidence-Based Assessment and Intervention
Michaelis, Rosa; Bruggemann, Norbert; Ebersbach, Georg; Ganos, Christos; Munchau, Alexander; Schmidt, Tamara; Weisbach, Anne; Schlegel, Uwe; Popkirov, Stoyan	2022	Development and content validation of a questionnaire for functional movement disorders.	Entwicklung und inhaltliche Validierung eines Fragebogens fur funktionelle Bewegungsstorungen.
Fowler, Nichole A	2022	The archetype of curiosity: A depth psychological exploration into its function and archetypal nature.	Dissertation Abstracts International: Section B: The Sciences and Engineering
Henke, Lea; Guseva, Maja; Wagemans, Katja; Pischedda, Doris; Haynes, John-Dylan; Jahn, Georg; Anders, Silke	2022	Surgical face masks do not impair the decoding of facial expressions of negative affect more severely in older than in younger adults.	Cognitive Research: Principles and Implications
Brown, Carmen	2022	Social Media and Physical Activity among African American College Women.	Dissertation Abstracts International: Section B: The Sciences and Engineering
Lambert, Jeffrey; Barnstable, George; Minter, Eleanor; Cooper, Jemima; McEwan, Desmond	2022	Taking a one-week break from social media improves well-being, depression, and anxiety: A randomized controlled trial.	Cyberpsychology, Behavior, and Social Networking
Stahl, Catherine Cheng; Literat, Ioana	2022	#genz on tiktok: The collective online self-portrait of the social media generation.	Journal of Youth Studies
Marengo, Davide; Angelo Fabris, Matteo; Longobardi, Claudio; Settanni, Michele	2022	Smartphone and social media use contributed to individual tendencies towards social media addiction in Italian adolescents during the COVID-19 pandemic.	Addictive Behaviors
Gier, Vicki S; Kreiner, David S	2022	Recognition for a black couple in a mock silver alert: Comparing couples presented together or separately with or without glasses.	Current Psychology: A Journal for Diverse Perspectives on Diverse Psychological Issues
Wilson, Jenna M	2022	What is the cost of sadness? Age differences in risky medical decision making.	Dissertation Abstracts International: Section B: The Sciences and Engineering
Fuehrlein, Brian; Hochschild, Annabella; Goldman, Mia; Amsalem, Doron; Chilton, Julie; Martin, Andres	2022	Learning about and destigmatizing substance use disorders: A video-based educational module using simulated patients.	Academic Psychiatry
Broady, Timothy R; Brener, Loren; Vuong, Thu; Cama, Elena; Treloar, Carla	2021	Online interventions to reduce stigma towards population groups affected by blood borne viruses in Australia.	International Journal of Drug Policy
Wares, Joanna R; Dong, Jing; Gevertz, Jana L; Radunskaya, Ami; Viner, Kendra; Wiebe, Doug; Solomon, Sara	2021	"Predicting the impact of placing an overdose prevention site in Philadelphia: A mathematical modeling approach": Correction.	Harm Reduction Journal
Wares, Joanna R; Dong, Jing; Gevertz, Jana L; Radunskaya, Ami; Viner, Kendra; Wiebe, Doug; Solomon, Sara	2021	Predicting the impact of placing an overdose prevention site in Philadelphia: A mathematical modeling approach.	Harm Reduction Journal
Li, Yachao; Guan, Mengfei; Hammond, Paige; Berrey, Lane E	2021	Communicating COVID-19 information on TikTok: A content analysis of TikTok videos from official accounts featured in the COVID-19 information hub.	Health Education Research
Russell, Alex M; Bergman, Brandon G; Colditz, Jason B; Kelly, John F; Milaham, Plangkat J; Massey, Philip M	2021	Using TikTok in recovery from substance use disorder.	Drug and Alcohol Dependence
Situmorang, Dominikus David Biondi	2021	Using TikTok app for therapy and sharing happiness in COVID-19 outbreak.	Addictive Disorders & Their Treatment
Holman, Jessica Benitez	2021	Assessing parental knowledge and attitudes towards human papillomavirus vaccination in a rural primary care clinic.	Dissertation Abstracts International: Section B: The Sciences and Engineering
Vall-Roque, Helena; Andres, Ana; Saldana, Carmina	2021	The impact of COVID-19 lockdown on social network sites use, body image disturbances and self-esteem among adolescent and young women.	Progress in Neuro-Psychopharmacology & Biological Psychiatry
Melvin, Katelyn; Meyer, Carly; Scarinci, Nerina	2021	Exploring the complexity of how families are engaged in early speech-language pathology intervention using video-reflexive ethnography.	International Journal of Language & Communication Disorders
Igler, Eva C	2021	Medical provider reactions to an adolescent chronic pain complaint and a dismissive interaction.	Dissertation Abstracts International: Section B: The Sciences and Engineering
Jiang, Li Crystal	2021	Effects of narrative persuasion in promoting influenza vaccination in Hong Kong: A randomized controlled trial.	Patient Education and Counseling
Hood, Kristina B; Shook, Natalie J; Dunn, Chelsie E; Belgrave, Faye Z	2021	The effect of affective versus cognitive persuasive messages on African American women's attitudes toward condom use.	Psychology & Health
Kitay, Brandon; Martin, Andres; Chilton, Julie; Amsalem, Doron; Duvivier, Robbert; Goldenberg, Matthew	2020	Electroconvulsive therapy: A video-based educational resource using standardized patients.	Academic Psychiatry
Cardi, Valentina; Albano, Gaia; Ambwani, Suman; Cao, Li; Crosby, Ross D; Macdonald, Pamela; Schmidt, Ulrike; Treasure, Janet	2020	A randomised clinical trial to evaluate the acceptability and efficacy of an early phase, online, guided augmentation of outpatient care for adults with anorexia nervosa.	Psychological Medicine
Trost, Sarah; Dieterle, Julian; Herrmann, Manfred; Signerski-Krieger, Jorg	2020	Video presentations for examination questions in psychiatry. A pilot study.	Videodarstellungen in psychiatrischen Prufungsfragen: Eine Pilotstudie.
Hamill, Jonathan; Hallak, Jaime; Dursun, Serdar M; Baker, Glen	2019	Ayahuasca: Psychological and physiologic effects, pharmacology and potential uses in addiction and mental illness.	Current Neuropharmacology
Perrault, Evan K	2020	The utility of healthcare providers' online biographies for first-time patients: A year-long study within a clinical setting.	Health Communication
Bourbonnais, Anne; Rousseau, Jacqueline; Lalonde, Marie-Helene; Meunier, Jean; Lapierre, Nolwenn; Gagnon, Marie-Pierre	2019	Conditions and ethical challenges that could influence the implementation of technologies in nursing homes: A qualitative study.	International Journal of Older People Nursing
Wen, Wucheng	2019	Development and evaluation of nano-herbal therapy for metastatic breast cancer treatment.	Dissertation Abstracts International: Section B: The Sciences and Engineering
Visconti di Oleggio Castello, Matteo	2019	Characterizing feature representations in the human face-processing network with multivariate analyses and encoding models.	Dissertation Abstracts International: Section B: The Sciences and Engineering
Yarnell, Eric	2018	Botanicals (adaptogens and others) that support or stimulate desire: Traditions and science.	Integrative sexual health.
Grant, Emily P; Brown, Amy; Wickham, Sarah L; Anderson, Fiona; Barnes, Anne L; Fleming, Patricia A; Miller, David W	2018	What can the quantitative and qualitative behavioural assessment of videos of sheep moving through an autonomous data capture system tell us about welfare?	Applied Animal Behaviour Science
Buchman, Melissa	2018	Effect of feedback given over social media on female college students' affect and rumination.	Dissertation Abstracts International: Section B: The Sciences and Engineering
Zinchenko, Artyom; Obermeier, Christian; Kanske, Philipp; Schroger, Erich; Villringer, Arno; Kotz, Sonja A	2017	The influence of negative emotion on cognitive and emotional control remains intact in aging.	Frontiers in Aging Neuroscience
Krol, Magdalena Ewa; Krol, Michal	2017	The trickle-down effect of predictability: Secondary task performance benefits from predictability in the primary task.	PLoS ONE
Ng, Yin Ping; Rashid, Abdul; O'Brien, Finian	2017	Determining the effectiveness of a video-based contact intervention in improving attitudes of Penang primary care nurses towards people with mental illness.	PLoS ONE
Lockeman, Kelly S; Lanning, Sharon K; Dow, Alan W; Zorek, Joseph A; DiazGranados, Deborah; Ivey, Carole K; Soper, Shawne	2017	Outcomes of introducing early learners to interprofessional competencies in a classroom setting.	Teaching and Learning in Medicine
Winkler, Petr; Janouskova, Miroslava; Kozeny, Jiri; Pasz, Jiri; Mlada, Karolina; Weissova, Aneta; Tuskova, Eva; Evans-Lacko, Sara	2017	Short video interventions to reduce mental health stigma: A multi-centre randomised controlled trial in nursing high schools.	Social Psychiatry and Psychiatric Epidemiology: The International Journal for Research in Social and Genetic Epidemiology and Mental Health Services
Ranjit, Yerina S; Snyder, Leslie B; Hamilton, Mark A; Rimal, Rajiv N	2017	Self-determination theory and risk behavior in a collectivistic society: Preventing reckless driving in urban Nepal.	Journal of Health Communication
Niedtfeld, Inga; Defiebre, Nadine; Regenbogen, Christina; Mier, Daniela; Fenske, Sabrina; Kirsch, Peter; Lis, Stefanie; Schmahl, Christian	2017	Facing the problem: Impaired emotion recognition during multimodal social information processing in borderline personality disorder.	Journal of Personality Disorders
Maliszewski, Genevieve; Enriquez, Maithe; Cheng, An-Lin; Logan, Pamela; Watts, Jennifer	2017	Development and feasibility of a community-partnered nutrition intervention targeting rural migrant communities in the Dominican Republic.	Public Health Nursing
Conceicao, Carla; Pedro, Juliana; Martins, Mariana V	2017	Effectiveness of a video intervention on fertility knowledge among university students: A randomised pre-test/post-test study.	The European Journal of Contraception and Reproductive Health Care
Whitehead, Amber Namaka	2017	Ku ka maile: Ethnobotany, harvest effects, and recruitment of maile (Alyxia stellata), a Hawaiian climbing vine.	Dissertation Abstracts International: Section B: The Sciences and Engineering
Ryan, Christian; Furley, Philip; Mulhall, Kathleen	2016	Judgments of nonverbal behaviour by children with high-functioning autism spectrum disorder: Can they detect signs of winning and losing from brief video clips?	Journal of Autism and Developmental Disorders
Meinlschmidt, Gunther; Lee, Jong-Hwan; Stalujanis, Esther; Belardi, Angelo; Oh, Minkyung; Jung, Eun Kyung; Kim, Hyun-Chul; Alfano, Janine; Yoo, Seung-Schik; Tegethoff, Marion	2016	Smartphone-based psychotherapeutic micro-interventions to improve mood in a real-world setting.	Frontiers in Psychology
Kisely, Steve	2016	Are there any situations where community treatment orders are effective?	Australian and New Zealand Journal of Psychiatry
Garrido-Vasquez, Patricia; Pell, Marc D; Paulmann, Silke; Sehm, Bernhard; Kotz, Sonja A	2016	Impaired neural processing of dynamic faces in left-onset Parkinson's disease.	Neuropsychologia
O'Hare, David; Mullen, Nadia; Arnold, Adele	2015	Enhancing aeronautical decision making through case-based reflection.	Decision making in aviation.
Rosenberg, Marilyn T	2014	Effects of an eating disorders seminar on the knowledge and attitudes of school professionals.	Dissertation Abstracts International Section A: Humanities and Social Sciences
Bottari, Carolina; Iliopoulos, Georgia; Shun, Priscilla Lam Wai; Dawson, Deirdre R	2014	The clinical reasoning that guides therapists in interpreting errors in real-world performance.	The Journal of Head Trauma Rehabilitation
Fehr, T; Achtziger, A; Roth, G; Struber, D	2014	Neural correlates of the empathic perceptual processing of realistic social interaction scenarios displayed from a first-order perspective.	Brain Research
van Esdonk, Tineke; Glover, Marewa; Kira, Anette; Wagemakers, Annemarie	2014	Reducing smoking in pregnancy among Maori women: "Aunties" perceptions and willingness to help.	Maternal and Child Health Journal
Faletau, Julienne; Glover, Marewa; Nosa, Vili; Pienaar, Fiona	2013	Looks like smoking, is it smoking?: Children's perceptions of cigarette-like nicotine delivery systems, smoking and cessation.	Harm Reduction Journal
Schoulte, Joleen Carol	2013	An investigation of perceptions of two therapeutic responses for persons with a terminal illness experiencing death anxiety.	Dissertation Abstracts International: Section B: The Sciences and Engineering
Klein, Bradley J	2013	Christian progress and American myth: A deep cultural analysis of spatiality and exceptionalism in struggles over American Indian lands.	Dissertation Abstracts International Section A: Humanities and Social Sciences
Sasso, Katherine E; Strunk, Daniel R	2013	Thin slice ratings of client characteristics in intake assessments: Predicting symptom change and dropout in cognitive therapy for depression.	Behaviour Research and Therapy
Rosenfeld, Deborah Ellen	2012	Fostering confidence and competence in early childhood mathematics teachers.	Dissertation Abstracts International Section A: Humanities and Social Sciences
Saposnik, Gustavo; Topakian, Raffi	2012	Understanding risk in asymptomatic carotid stenosis: Lessons from patients' preferences.	Neurology
Whittaker, Robyn; Dorey, Enid; Bramley, Dale; Bullen, Chris; Denny, Simon; Elley, C. Raina; Maddison, Ralph; McRobbie, Hayden; Parag, Varsha; Rodgers, Anthony; Salmon, Penny	2011	A theory-based video messaging mobile phone intervention for smoking cessation: Randomized control trial.	Journal of Medical Internet Research
Hemmesch, Amanda R	2011	The stigmatizing effects of facial masking and abnormal bodily movement on older adults' first impressions of individuals with Parkinson's disease.	Dissertation Abstracts International: Section B: The Sciences and Engineering
Sussman, Norman	2010	Time will tell: Many side effects are not detected until decades of use.	Primary Psychiatry
O'Hare, David; Mullen, Nadia; Arnold, Adele	2010	Enhancing aeronautical decision making through case-based reflection.	The International Journal of Aviation Psychology
Straube, Benjamin; Green, Antonia; Jansen, Andreas; Chatterjee, Anjan; Kircher, Tilo	2010	Social cues, mentalizing and the neural processing of speech accompanied by gestures.	Neuropsychologia
Kizelsztein, Pablo; Komarnytsky, Slavko; Raskin, Ilya	2009	Oral administration of triptolide ameliorates the clinical signs of experimental autoimmune encephalomyelitis (EAE) by induction of HSP70 and stabilization of NF-kappaB/IkappaBalpha transcriptional complex.	Journal of Neuroimmunology
Jones, Rebecca L	2004	Review of Sexual Expression in Institutional Care Settings for Older People.	Dementia: The International Journal of Social Research and Practice
Donahey, Karen M; Miller, Scott D	2001	"What works" in sex therapy: A common factors perspective.	New directions in sex therapy: Innovations and alternatives.
Dobkin de Rios, Marlene	1970	A note on the use of ayahuasca among urban mestizo populations in the Peruvian Amazon.	American Anthropologist

## Sheet: Scopus
Authors	Year	Title	Publication
Arblaster, K.; Mackenzie, L.; Buus, N.; Chen, T.; Gill, K.; Gomez, L.; Hamilton, D.; Hancock, N.; McCloughen, A.; Nicholson, M.; Quinn, Y.; River, J.; Scanlan, J.N.; Schneider, C.; Schweizer, R.; Wells, K.	2023	Co-design and evaluation of a multidisciplinary teaching resource on mental health recovery involving people with lived experience	Australian Occupational Therapy Journal
Zafeiriou, I.; Karadendrou, K.; Ioannou, D.; Karadendrou, M.-A.; Detsi, A.; Kalderis, D.; Massas, I.; Gasparatos, D.	2023	Effects of Biochars Derived from Sewage Sludge and Olive Tree Prunings on Cu Fractionation and Mobility in Vineyard Soils over Time	Land
Waggoner, R.M.; Harkavy, N.; Way, L.; Florido, M.E.; Sánchez, A.; Bergner, A.L.	2023	The utility of limited Spanish proficiency in interpreted genetic counseling sessions	Journal of Genetic Counseling
Aguado, W.D.; Rogers, H.S.; Pruetz, J.D.	2022	Chimpanzees as ecosystem service providers: Seed dispersal of an economically important plant resource	Biotropica
Ferraz, D.; Rabel, E.J.; Franzoni, A.; Del Rio Carral, M.	2022	Young Women’s Experiences of Health and Well-Being in a Postfeminist Social Media Culture: The MeStories Study Protocol	International Journal of Qualitative Methods
Cai, F.; Gu, Y.; Yan, H.; Chen, C.; Liu, G.	2022	Impact of different pretreatments on the anaerobic digestion performance of cucumber vine	Environmental Science and Pollution Research
Fensterseifer, P.; Gabriel, E.; Tassi, R.; Piccilli, D.G.A.; Minetto, B.	2022	A year-assessment of the suitability of a green façade to improve thermal performance of an affordable housing	Ecological Engineering
Are, C.; Briggs, P.	2023	The Emotional and Financial Impact of De-Platforming on Creators at the Margins	Social Media and Society
Li, L.; Wang, L.; Wang, X.	2022	Effect of smartphone use before bedtime on smartphone addiction behaviors among Chinese college students	Frontiers in Psychology
Mian, G.; Nassivera, F.; Sillani, S.; Iseppi, L.	2023	Grapevine Resistant Cultivars: A Story Review and the Importance on the Related Wine Consumption Inclination	Sustainability (Switzerland)
Scordino, T.A.; Darden, A.G.	2022	Implementation and Evaluation of Virtual Laboratory Tours for Laboratory Diagnosis of Hematologic Disease	American Journal of Clinical Pathology
Bozzola, E.; Spina, G.; Agostiniani, R.; Barni, S.; Russo, R.; Scarpato, E.; Di Mauro, A.; Di Stefano, A.V.; Caruso, C.; Corsello, G.; Staiano, A.	2022	The Use of Social Media in Children and Adolescents: Scoping Review on the Potential Risks	International Journal of Environmental Research and Public Health
Lancaster, R.; Sanchez, M.; Maxwell, K.; Medley, R.	2022	Original Research: TikTok's 'Dancing Nurses' During the COVID-19 Pandemic: A Content Analysis	American Journal of Nursing
Wang, M.; Chen, X.; Ma, S.; Liu, G.; Chen, C.	2022	Effectiveness of a mobile-based HIV prevention intervention for the rural and low-income population involving incentive policy to doctors in Liangshan, China: a randomized controlled trial protocol	BMC Public Health
Huang, L.; Alcazar Magana, A.; Skinkis, P.A.; Osborne, J.; Qian, Y.L.; Qian, M.C.	2022	Composition of Pinot Noir Wine from Grapevine Red Blotch Disease-Infected Vines Managed with Exogenous Abscisic Acid Applications	Molecules
Ye, J.-H.; Wu, Y.-T.; Wu, Y.-F.; Chen, M.-Y.; Ye, J.-N.	2022	Effects of Short Video Addiction on the Motivation and Well-Being of Chinese Vocational College Students	Frontiers in Public Health
Elkhazeen, A.; Poulos, C.; Zhang, X.; Cavanaugh, J.; Cain, M.	2023	A TikTok™ “Benadryl Challenge” death—A case report and review of the literature	Journal of Forensic Sciences
Van Dijck, J.F.T.M.	2022	Social media and trust in medical expertise	Nederlands tijdschrift voor geneeskunde
Pryde, S.; Prichard, I.	2022	TikTok on the clock but the #fitspo don't stop: The impact of TikTok fitspiration videos on women's body image concerns	Body Image
Younas, E.; Fatima, M.; Alvina, A.; Nawaz, H.A.; Anjum, S.M.; Usman, M.; Pervaiz, M.; Shabbir, A.; Rasheed, H.	2023	Correct administration aid for oral liquid medicines: Is a household spoon the right choice?	Frontiers in Public Health
Dodd, R.H.; Zhang, C.; Sharman, A.R.; Carlton, J.; Tang, R.; Rankin, N.M.	2022	Assessing Information Available for Health Professionals and Potential Participants on Lung Cancer Screening Program Websites: Cross-sectional Study	JMIR Cancer
Tronchoni, J.; Setati, M.E.; Fracassetti, D.; Valdetara, F.; Maghradze, D.; Foschino, R.; Curiel, J.A.; Morales, P.; Gonzalez, R.; Vigentini, I.; Bauer, F.F.	2022	Identifying the Main Drivers in Microbial Diversity for Cabernet Sauvignon Cultivars from Europe to South Africa: Evidence for a Cultivar-Specific Microbial Fingerprint	Journal of Fungi
Zhang, B.; Zhao, X.; Zhang, L.; Liu, H.; Zhu, C.; Ma, Z.	2022	Agrobacterium tumefaciens mediated genetic transformation of Tripterygium wilfordii and its application to enhance the accumulation of triptolide	Industrial Crops and Products
Mccrory, A.; Best, P.; Maddock, A.	2022	'It's just one big vicious circle': young people's experiences of highly visual social media and their mental health	Health Education Research
Markheiser, A.; Santoiemma, G.; Fereres, A.; Kugler, S.; Maixner, M.; Cornara, D.	2023	DC-EPG assisted comparison of European spittlebugs and sharpshooters feeding behaviour on grapevine	Journal of Applied Entomology
Sagrera, C.E.; Magner, J.; Temple, J.; Lawrence, R.; Magner, T.J.; Avila-Quintero, V.J.; McPherson, P.; Alderman, L.L.; Bhuiyan, M.A.N.; Patterson, J.C.; Murnane, K.S.	2022	Social media use and body image issues among adolescents in a vulnerable Louisiana community	Frontiers in Psychiatry
Zhang, H.; Yuan, Z.; Wang, J.; Tang, Q.; Miao, Y.; Yuan, Z.; Huang, X.; Zhu, Y.; Nong, C.; Zhang, L.; Jiang, Z.; Yu, Q.	2023	Triptolide leads to hepatic intolerance to exogenous lipopolysaccharide and natural-killer-cell mediated hepatocellular damage by inhibiting MHC class I molecules	Phytomedicine
Xu, D.; Yan, S.; Zhang, Y.; Zhang, S.; Nakamori, Y.; Chen, L.	2022	Knowledge management for extreme public health events COVID-19: based on Tiktok data	Journal of Knowledge Management
Rubio-Manzanares Dorado, M.; Pino-Diaz, V.; Padillo-Ruíz, J.; Martos-Martínez, J.M.	2022	Prevertebral cervical approach to posterior mediastinum parathyroid adenomas	Surgical Endoscopy
Amsalem, D.; Jankowski, S.E.; Pagdon, S.; Valeri, L.; Yang, L.H.; Markowitz, J.C.; Neria, Y.; Pescosolido, B.A.; Dixon, L.B.; Martin, A.	2023	Selfie Videos to Reduce Stigma and Increase Treatment Seeking Among Youths: Two Noninferiority Randomized Controlled Trials	Psychiatric services (Washington, D.C.)
Shen, Y.; Wang, J.; Liang, J.; Zhao, Y.; Li, Y.-H.	2023	Exploring the teaching path of “ semi”-flipped classroom teaching model in medical parasitology	Journal of Medical Pest Control
Rossi, N.A.; Devarajan, K.; Chokshi, S.N.; Ochoa, V.J.; Benavidez, M.; Malaya, L.T.; Ohlstein, J.F.; Young, D.L.; McKinnon, B.J.	2023	Social Media Depictions of Cochlear Implants: An Instagram and TikTok Analysis	Otology and Neurotology
Eslambolchilar, P.; Stawarz, K.; Verdezoto Dias, N.; McNarry, M.A.; Crossley, S.G.M.; Knowles, Z.; Mackintosh, K.A.	2023	Tangible data visualization of physical activity for children and adolescents: A qualitative study of temporal transition of experiences	International Journal of Child-Computer Interaction
Landi, S.; Valboa, G.; Vignozzi, N.; d’Errico, G.; Pellegrini, S.; Simoncini, S.; Torrini, G.; Roversi, P.F.; Priori, S.	2023	Response of nematode community structure to different restoration practices in two vineyard soils in Tuscany (Italy)	Biological Agriculture and Horticulture
Cousin, P.; Husson, O.; Richardoz, M.; Reinig, S.	2022	Measuring plant stress to design and steer agroecological systems: The grape vine example
McCashin, D.; Murphy, C.M.	2023	Using TikTok for public and youth mental health – A systematic review and content analysis	Clinical Child Psychology and Psychiatry
Sun, Z.; Chen, M.; Li, Q.; Ma, G.; Wu, H.; Yang, J.; Li, Y.; Xu, X.	2022	Five New Polyoxypregnane Glycosides from the Vines of Aspidopterys obcordata and Their Antinephrolithiasis Activity	Molecules
Piltch-Loeb, R.; Su, M.; Hughes, B.; Testa, M.; Goldberg, B.; Braddock, K.; Miller-Idriss, C.; Maturo, V.; Savoia, E.	2022	Testing the Efficacy of Attitudinal Inoculation Videos to Enhance COVID-19 Vaccine Acceptance: Quasi-Experimental Intervention Trial	JMIR Public Health and Surveillance
Ghozali, M.; Mursyid, A.Y.; Fitriana, N.	2022	Al-Qur'an (Re)Presentation in the Short Video App Tiktok: Reading, Teaching, and Interpretive	Pertanika Journal of Social Sciences and Humanities
Martínez-Sanz, R.; Buitrago, Á.; Martín-García, A.	2023	Communication for health through TikTok. Study of influencers in the pharmaceutical field and connection with their audience	Revista Mediterranea de Comunicacion
Uno, K.; Miyajima, K.; Ogawa, S.; Suzuki-Kemuriyama, N.; Nakae, D.	2023	Effects of Siraitia grosvenorii extract on nonalcoholic steatohepatitis-like lesions in Sprague Dawley rats fed a choline-deficient, methionine-lowered, l-amino acid-defined diet	Journal of Toxicologic Pathology
Battiston, E.; Falsini, S.; Giovannelli, A.; Schiff, S.; Tani, C.; Panaiia, R.; Papini, A.; Di Marco, S.; Mugnai, L.	2022	Xylem anatomy and hydraulic traits in Vitis grafted cuttings in view of their impact on the young grapevine decline	Frontiers in Plant Science
Ruggs, E.N.; McGonagle, A.K.	2023	Can Brief Video Trainings Reduce Bias and Improve Knowledge and Attitudes Toward Applicants with Disabilities?	Journal of Business and Psychology
Basch, C.H.; Hillyer, G.C.; Yalamanchili, B.; Morris, A.	2022	How TikTok Is Being Used to Help Individuals Cope With Breast Cancer: Cross-sectional Content Analysis	JMIR Cancer
Nguyen, V.C.; Lu, N.; Kane, J.M.; Birnbaum, M.L.; De Choudhury, M.	2022	Cross-Platform Detection of Psychiatric Hospitalization via Social Media Data: Comparison Study	JMIR Mental Health
Gupta, A.K.; Polla Ravi, S.; Wang, T.	2023	Alopecia areata and pattern hair loss (androgenetic alopecia) on social media – Current public interest trends and cross-sectional analysis of YouTube and TikTok contents	Journal of Cosmetic Dermatology
Liu, R.; Yang, T.; Deng, W.; Liu, X.; Deng, J.	2022	What Drives the Influence of Health Science Communication Accounts on TikTok? A Fuzzy-Set Qualitative Comparative Analysis	International Journal of Environmental Research and Public Health
Vélez, S.; Ariza-Sentís, M.; Valente, J.	2023	Mapping the spatial variability of Botrytis bunch rot risk in vineyards using UAV multispectral imagery	European Journal of Agronomy
Xu, J.; Hussain, M.; Su, W.; Yao, Q.; Yang, G.; Zhong, Y.; Zhou, L.; Huang, X.; Wang, Z.; Gu, Q.; Ren, Y.; Li, H.	2022	Effects of novel cellulase (Cel 906) and probiotic yeast fermentation on antioxidant and anti-inflammatory activities of vine tea (Ampelopsis grossedentata)	Frontiers in Bioengineering and Biotechnology
Rosa, D.; Sharifi, M.; Hart, M.M.	2022	Cover Crops as Reservoirs for Young Vine Decline Pathogens	Agronomy
Bai, G.; Fu, K.; Fu, W.; Liu, G.	2022	Quality of Internet Videos Related to Pediatric Urology in Mainland China: A Cross-Sectional Study	Frontiers in Public Health
Hu, Q.; Hu, W.; Han, W.; Pan, L.	2022	Web-Based Short Video Intervention and Short Message Comparison of Repeat Blood Donation Behavior Based on an Extended Theory of Planned Behavior: Prospective Randomized Controlled Trial Study	Journal of Medical Internet Research
Song, S.; Zhao, Y.C.; Yao, X.; Ba, Z.; Zhu, Q.	2022	Serious information in hedonic social applications: affordances, self-determination and health information adoption in TikTok	Journal of Documentation
Campos-Arguedas, F.; Sarrailhé, G.; Nicolle, P.; Dorais, M.; Brereton, N.J.B.; Pitre, F.E.; Pedneault, K.	2022	Different Temperature and UV Patterns Modulate Berry Maturation and Volatile Compounds Accumulation in Vitis sp.	Frontiers in Plant Science
Che, S.P.; Wang, X.; Zhang, S.; Kim, J.H.	2023	Effect of daily new cases of COVID-19 on public sentiment and concern: Deep learning-based sentiment classification and semantic network analysis	Journal of Public Health (Germany)
Gussner, A.; Baskar, D.; Rohde, M.; Ganley, T.; Shea, K.	2022	Evaluating Information About Osteochondritis Dissecans Shared Across Social Media Platforms	Journal of Pediatric Orthopaedics
Martin, A.; Calhoun, A.; Páez, J.; Amsalem, D.	2022	Destigmatizing perceptions about Black adolescent depression: randomized controlled trial of brief social contact–based video interventions	Journal of Child Psychology and Psychiatry and Allied Disciplines
Baratto, C.; Ambrosio, G.; Faglia, G.; Turina, M.	2022	Early Detection of Esca Disease in Asymptomatic Vines by Raman Spectroscopy	IEEE Sensors Journal
Kubina, J.; Hily, J.-M.; Mustin, P.; Komar, V.; Garcia, S.; Martin, I.R.; Poulicard, N.; Velt, A.; Bonnet, V.; Mercier, L.; Lemaire, O.; Vigne, E.	2022	Characterization of Grapevine Fanleaf Virus Isolates in ‘Chardonnay’ Vines Exhibiting Severe and Mild Symptoms in Two Vineyards	Viruses
Gupta, A.K.; Hall, D.C.	2022	Hair loss treatment and restoration: Online interest trends and video-based social media content	Journal of Cosmetic Dermatology
Karimi, R.; Mirbagheri, S.M.; Davtalab, M.	2022	Pre-harvest Application of Potassium and Iron Promotes Phenolic Acids and Anthocyanidin Accumulation and Boosts Antioxidant Capacity in Raisin Produced from 'Red Sultana' Grape (Vitis vinifera L.)	International Journal of Horticultural Science and Technology
Malviya, D.; Thosar, R.; Kokare, N.; Pawar, S.; Singh, U.B.; Saha, S.; Rai, J.P.; Singh, H.V.; Somkuwar, R.G.; Saxena, A.K.	2022	A Comparative Analysis of Microbe-Based Technologies Developed at ICAR-NBAIM Against Erysiphe necator Causing Powdery Mildew Disease in Grapes (Vitis vinifera L.)	Frontiers in Microbiology
McDonnell, E.	2022	Understanding Social and Environmental Factors to Enable Collective Access Approaches to the Design of Captioning Technology
Gan, H.; Ou, M.; Li, C.; Wang, X.; Guo, J.; Mao, A.; Camila Ceballos, M.; Parsons, T.D.; Liu, K.; Xue, Y.	2022	Automated detection and analysis of piglet suckling behaviour using high-accuracy amodal instance segmentation	Computers and Electronics in Agriculture
Ly, S.; Sarwat, S.; Wong, W.-K.; Ramzan, M.; Nguyen, H.D.	2022	A static and dynamic copula-based ARIMA-fGARCH approach to determinants of carbon dioxide emissions in Argentina	Environmental Science and Pollution Research
Lazarow, F.; Deal, A.K.; Shaves, S.C.; Knapp, B.; Byars, D.; Goodmurphy, C.W.; Trace, A.P.; Nunez, D.; Elzie, C.A.	2022	Evaluation of a point-of-care ultrasound curriculum and ocular phantom in residency training	Journal of Ultrasound
Rodrigues, P.; Guimarães, L.; Carvalho, A.P.; Oliva-Teles, L.	2023	Carbamazepine, venlafaxine, tramadol, and their main metabolites: Toxicological effects on zebrafish embryos and larvae	Journal of Hazardous Materials
Nguyen, H.	2023	TikTok as Learning Analytics Data: Framing Climate Change and Data Practices
Xu, H.; Zhao, H.; Ding, C.; Jiang, D.; Zhao, Z.; Li, Y.; Ding, X.; Gao, J.; Zhou, H.; Luo, C.; Chen, G.; Zhang, A.; Xu, Y.; Zhang, H.	2023	Celastrol suppresses colorectal cancer via covalent targeting peroxiredoxin 1	Signal Transduction and Targeted Therapy
Li, J.; Troendle, J.; Gómez, M.I.; Ifft, J.; Golino, D.; Fuchs, M.	2022	Returns to public investments in clean plant centers: A case study of leafroll virus-tested grapevines in support of cost-effective grape production systems	Journal of Wine Economics
Harris, R.V.; Lowers, V.; Van Der Zande, M.; Stanley, M.; Cooke, R.	2023	Designing complex interventions: A description of the development of an intervention to reduce inequalities in planned dental visiting	Community Dentistry and Oral Epidemiology
Simhayov, R.; Ohana-Levi, N.; Shenker, M.; Netzer, Y.	2023	Effect of long-term treated wastewater irrigation on soil sodium levels and table grapevines' health	Agricultural Water Management
Spišák, S.	2023	‘It’s a generational thing, really’. Understandings of sexual rights in a digital age	Sexualities
Rodrigues, I.; Benhadi-Marín, J.; Rodrigues, N.; Baptista, P.; Pereira, J.A.	2022	Olfactory responses to volatile organic compounds and movement parameters of Philaenus spumarius and Cicadella viridis	Journal of Applied Entomology
Sun, B.; Wang, R.; Yue, Z.; Zheng, H.; Zhou, Q.; Bao, C.; Shi, B.; Lv, Y.; Shan, A.; Ma, Q.	2023	Effects of sweet potato vine silage supplementation on meat quality, antioxidant capacity and immune function in finishing pigs	Journal of Animal Physiology and Animal Nutrition
Ongtanasup, T.; Prommee, N.; Jampa, O.; Limcharoen, T.; Wanmasae, S.; Nissapatorn, V.; Paul, A.K.; Pereira, M.D.L.; Wilairatana, P.; Nasongkla, N.; Eawsakul, K.	2022	The Cholesterol-Modulating Effect of the New Herbal Medicinal Recipe from Yellow Vine (Coscinium fenestratum (Goetgh.)), Ginger (Zingiber officinale Roscoe.), and Safflower (Carthamus tinctorius L.) on Suppressing PCSK9 Expression to Upregulate LDLR Expression in HepG2 Cells	Plants
Huang, R.; Shen, L.; Yu, H.; Jiang, J.; Qin, Y.; Liu, Y.; Zhang, J.; Song, Y.	2022	Evaluation of rain-shelter cultivation mode effects on microbial diversity during Cabernet Sauvignon (Vitis vinifera L.) maturation in Jingyang, Shaanxi, China	Food Research International
Duggan, J.	2023	Using TikTok to teach about abortion: combatting stigma and miseducation in the United States and beyond	Sex Education
Biasi, R.; Brunori, E.; Moresi, F.V.; Maesano, M.; Cipriani, F.; Carpentieri, S.; Rossetti, L.; Attorre, F.	2022	Resilience and resistance of viticultural biodiversity in the urban ecosystem: the case of the grapevine collection of the Botanical Garden of Rome
Zulli, D.; Zulli, D.J.	2022	Extending the Internet meme: Conceptualizing technological mimesis and imitation publics on the TikTok platform	New Media and Society
Braun-Koch, K.; Rief, W.	2023	Kann die Einstellung gegenüber Psychotherapie von Alkoholabhängigen anhand einer kurzen Videointervention verändert werden?	Verhaltenstherapie
Schmitt, B.; Brakus, J.J.; Biraglia, A.	2022	Consumption Ideology	Journal of Consumer Research
Tao, L.; Zhou, K.; Zhao, Y.; Xia, X.; Guo, Y.; Gao, Y.; Peng, G.; Liu, Y.	2023	Betulinic acid, a major therapeutic triterpene of Celastrus orbiculatus Thunb., acts as a chemosensitizer of gemcitabine by promoting Chk1 degradation	Journal of Ethnopharmacology
Wei, C.; Liu, S.; Li, Q.; He, J.; Sun, Z.; Pan, X.	2023	Diversity analysis of vineyards soil bacterial community in different planting years at eastern foot of Helan Mountain, Ningxia	Rhizosphere
Amagai, M.; Ozone, M.; Utsumi, T.; Hotchi, A.; Iwashita, M.; Yamadera, W.; Shigeta, M.	2023	Effect of a short video on patients’ motivation for dose reduction or cessation of hypnotics	Sleep and Biological Rhythms
Liu, C.-T.; Song, Y.-C.; Wu, T.-C.; Shiung, K.-C.; Chen, I.-H.; Chang, T.-T.; Liang, S.-J.; Yen, H.-R.	2022	Targeting glycolysis in Th2 cells by pterostilbene attenuates clinical severities in an asthmatic mouse model and IL-4 production in peripheral blood from asthmatic patients	Immunology
Sun, F.; Zheng, S.; Wu, J.	2023	Quality of Information in Gallstone Disease Videos on TikTok: Cross-sectional Study	Journal of medical Internet research
Liang, Q.-Q.; Shi, Z.-J.; Yuan, T.; Chen, S.-Y.; Li, Y.-P.; Zhang, H.-R.; You, Y.-P.; Xu, R.; Xu, L.-H.; Hu, B.; Ouyang, D.-Y.; Zha, Q.-B.; He, X.-H.	2023	Celastrol inhibits necroptosis by attenuating the RIPK1/RIPK3/MLKL pathway and confers protection against acute pancreatitis in mice	International Immunopharmacology
Nong, W.; He, Z.; Ye, J.-H.; Wu, Y.-F.; Wu, Y.-T.; Ye, J.-N.; Sun, Y.	2023	The Relationship between Short Video Flow, Addiction, Serendipity, and Achievement Motivation among Chinese Vocational School Students: The Post-Epidemic Era Context	Healthcare (Switzerland)
Henke, L.; Guseva, M.; Wagemans, K.; Pischedda, D.; Haynes, J.-D.; Jahn, G.; Anders, S.	2022	Surgical face masks do not impair the decoding of facial expressions of negative affect more severely in older than in younger adults	Cognitive Research: Principles and Implications
Moreno, H.; Bengochea-Guevara, J.; Ribeiro, A.; Andújar, D.	2022	3D Assessment of Vine Training Systems Derived from Ground-Based RGB-D Imagery	Agriculture (Switzerland)
Zea Vera, A.; Bruce, A.; Garris, J.; Tochen, L.; Bhatia, P.; Lehman, R.K.; Lopez, W.; Wu, S.W.; Gilbert, D.L.	2022	The Phenomenology of Tics and Tic-Like Behavior in TikTok	Pediatric Neurology
Morellos, A.; Pantazi, X.E.; Paraskevas, C.; Moshou, D.	2022	Comparison of Deep Neural Networks in Detecting Field Grapevine Diseases Using Transfer Learning	Remote Sensing
Chao, K.-Y.; Yang, B.-H.	2022	Integration of a service-learning component into a course on nursing care for children with developmental disorders: A mixed-methods study	Nurse Education Today
Huang, Y.-L.; Chen, Y.-K.; Lin, S.-H.; Cao, H.; Chen, Q.	2022	The effect of short music videos on needs satisfaction and separation anxiety of children's family members during COVID-19: The example of TikTok	Frontiers in Pediatrics
Büttelmann, M.; Hofheinz, R.D.; Kröcher, A.; Ubbelohde, U.; Stintzing, S.; Reinacher-Schick, A.; Bornhäuser, M.; Folprecht, G.	2023	Geriatric assessment and the variance of treatment recommendations in geriatric patients with gastrointestinal cancer—a study in AIO oncologists	ESMO Open
Dolan, A.R.; Goldberg, E.B.; Cannuscio, C.C.; Abrams, M.P.; Feuerstein-Simon, R.; Luna Marti, X.; Mazique, J.; Schapira, M.M.; Meisel, Z.F.	2022	Patient Perceptions about Opioid Risk Communications Within the Context of a Randomized Clinical Trial	JAMA Network Open
Katz, A.; Tepper, Y.; Birk, O.; Eran, A.	2022	Web and social media searches highlight menstrual irregularities as a global concern in COVID-19 vaccinations	Scientific Reports
Guo, S.; Yang, S.; Yang, Y.; Zhang, Y.; Meng, F.; He, J.; Zhang, J.; Jin, J.	2022	Effect of GA3 and CPPU treatments on fruit quality of Wuhe Cuibao grape	Journal of Fruit Science
Capitão, C.; Martins, R.; Feteira-Santos, R.; Virgolino, A.; Graça, P.; Gregório, M.J.; Santos, O.	2022	Developing healthy eating promotion mass media campaigns: A qualitative study	Frontiers in Public Health
Abuzed Sadee, B.; Jameel Ali, R.	2023	Determination of heavy metals in edible vegetables and a human health risk assessment	Environmental Nanotechnology, Monitoring and Management
Katsuno, H.; Hanai, T.; Endo, T.; Morise, Z.; Uyama, I.	2022	The double bipolar method for robotic total mesorectal excision in patients with rectal cancer	Surgery Today
Yao, L.; Li, Y.; Lian, Q.; Sun, J.; Zhao, S.; Wang, P.	2022	Health information sharing on social media: quality assessment of short videos about chronic kidney disease	BMC Nephrology
Grailer, J.G.; Alhallak, K.; Antes, A.L.; Kinch, M.S.; Woods, L.; Toker, E.; Garbutt, J.M.	2022	A Novel Innovation and Entrepreneurship (I&E) Training Program for Biomedical Research Trainees	Academic Medicine
Hernández-Montes, E.; Escalona, J.M.; Tomás, M.; Martorell, S.; Bota, J.; Tortosa, I.; Medrano, H.	2022	Carbon balance in grapevines (Vitis vinifera L.): effect of environment, cultivar and phenology on carbon gain, losses and allocation	Australian Journal of Grape and Wine Research
Ming, S.; Han, J.; Li, M.; Liu, Y.; Xie, K.; Lei, B.	2023	TikTok and adolescent vision health: Content and information quality assessment of the top short videos related to myopia	Frontiers in Public Health
Chen, H.; Wang, M.; Zhang, Z.	2022	Research on Rural Landscape Preference Based on TikTok Short Video Content and User Comments	International Journal of Environmental Research and Public Health
Berdida, D.J.E.; Franco, F.M.C.; Santos, X.A.G.; Dacol, C.B.; Dimaano, M.; Rosario, E.S.D.; Lantin, C.C.	2023	Filipinos’ COVID-19 vaccine hesitancy comments in TikTok videos: A manifest content analysis	Public Health Nursing
Chen, N.; Wei, R.; Cao, X.; Duan, X.; Li, H.; Wang, H.	2022	Evaluation of inter-row cover crops effects on the microbial diversity during Cabernet Sauvignon (Vitis vinifera L.) maturation	Food Research International
Yeung, A.; Ng, E.; Abi-Jaoude, E.	2022	TikTok and Attention-Deficit/Hyperactivity Disorder: A Cross-Sectional Study of Social Media Content Quality	Canadian Journal of Psychiatry
Gupta, R.; John, J.; Gupta, M.; Haq, M.; Peshel, E.; Boudiab, E.; Shaheen, K.; Chaiyasate, K.	2022	A Cross-Sectional Analysis of Breast Reconstruction with Fat Grafting Content on TikTok	Archives of Plastic Surgery
Mian, G.; Cipriani, G.; Saro, S.; Martini, M.; Ermacora, P.	2022	Potential of Different Actinidia Genotypes as Resistant Rootstocks for Preventing Kiwifruit Vine Decline Syndrome	Horticulturae
Wu, J.; Trahair, E.; Happ, M.; Swartz, J.	2023	TikTok, #IUD, and User Experience with Intrauterine Devices Reported on Social Media	Obstetrics and Gynecology
Bardutz, E.; Bigazzi, A.	2022	Communicating perceptions of pedestrian comfort and safety: Structural topic modeling of open response survey comments	Transportation Research Interdisciplinary Perspectives
Amalric, M.; Roveyaz, P.; Dehaene, S.	2023	Evaluating the impact of short educational videos on the cortical networks for mathematics	Proceedings of the National Academy of Sciences of the United States of America
Samuel, L.; Tang, H.; Basch, C.H.	2022	TikTok: a far-reaching opportunity for health professionals to address weight loss	Public Health
Lu, L.; Liu, M.; Ge, B.; Bai, Z.; Liu, Z.	2022	Adolescent Addiction to Short Video Applications in the Mobile Internet Era	Frontiers in Psychology
Abrejo, F.G.; Iqbal, R.; Saleem, S.	2022	Women's perceptions about mobile health solutions for selection and use of family planning methods in Karachi: a feasibility study	BMC Women's Health
Çiftçi, H.; Çalışkan, Ç.E.; İçtüzer, Y.; Arslanoğlu, H.	2023	Application of activated carbon obtained from waste vine shoots for removal of toxic level Cu(II) and Pb(II) in simulated stomach medium	Biomass Conversion and Biorefinery
Lambert, J.; Barnstable, G.; Minter, E.; Cooper, J.; McEwan, D.	2022	Taking a One-Week Break from Social Media Improves Well-Being, Depression, and Anxiety: A Randomized Controlled Trial	Cyberpsychology, Behavior, and Social Networking
Yang, Z.; Luo, X.; Jia, H.; Xie, Y.; Zhang, R.	2022	Personal Narrative under Nationalism: Chinese COVID-19 Vaccination Expressions on Douyin	International Journal of Environmental Research and Public Health
Joung, D.; Park, B.-J.; Kang, S.	2022	Quality of Life and Mental Health Benefits of Public Participation in Forest Conservation Activities in Urban Areas	International Journal of Environmental Research and Public Health
Cleofas, J.V.	2022	Social media disorder during community quarantine: A mixed methods study among rural young college students during the COVID-19 pandemic	Archives of Psychiatric Nursing
Reis, P.; Mondello, V.; Diniz, I.; Alves, A.; Rego, C.; Fontaine, F.	2022	Effect of the Combined Treatments with LC2017 and Trichoderma atroviride Strain I-1237 on Disease Development and Defense Responses in Vines Infected by Lasiodiplodia theobromae	Agronomy
Gurtner, M.; Smith, M.; Gage, R.; Howey-Brown, A.; Wang, X.; Latavao, T.; Deng, J.D.; Zwanenburg, S.P.; Stanley, J.; Signal, L.	2022	Objective Assessment of the Nature and Extent of Children's Internet-Based World: Protocol for the Kids Online Aotearoa Study	JMIR Research Protocols
Fowler, L.R.; Schoen, L.; Smith, H.S.; Morain, S.R.	2022	Sex Education on TikTok: A Content Analysis of Themes	Health Promotion Practice
Smith, M.J.; Hilton, S.	2022	Adolescents' views on user-generated content and influencer marketing of e-cigarettes on social media: a focus group study	Lancet (London, England)
Wang, M.; Larsen, M.L.V.; Liu, D.; Winters, J.F.M.; Rault, J.-L.; Norton, T.	2022	Towards re-identification for long-term tracking of group housed pigs	Biosystems Engineering
Winzer, E.; Naderer, B.; Klein, S.; Lercher, L.; Wakolbinger, M.	2022	Promotion of Food and Beverages by German-Speaking Influencers Popular with Adolescents on TikTok, YouTube and Instagram	International Journal of Environmental Research and Public Health
Wang, Y.; Cao, X.; Wang, Z.-L.; Han, X.; Han, Y.-L.; Wu, D.; Hui, M.; Yao, F.; Wang, H.; Li, H.	2022	Kaolin particle film limits grapevine downy mildew epidemic under open-field conditions and stimulates the plant defence response	Australian Journal of Grape and Wine Research
Perkins, D.; Ruffell, S.G.D.; Day, K.; Pinzon Rubiano, D.; Sarris, J.	2023	Psychotherapeutic and neurobiological processes associated with ayahuasca: A proposed model and implications for therapeutic use	Frontiers in Neuroscience
Le, Z.; Zheng, W.; Dong, M.; Cai, M.; Gutiérrez-Gamboa, G.; Sun, B.	2022	Leaf Removal at Véraison and Foliar K+ Application to Beibinghong Vines Improved Berry Quality under Cold-Climate Conditions	Plants
Lytkin, K.; Nosulchak, V.; Agakhanov, M.; Matveikina, E.; Lushchay, E.; Karzhaev, D.; Raines, E.; Vasylyk, I.; Rybachenko, N.; Grigoreva, E.; Volkov, V.; Volynkin, V.; Gentzbittel, L.; Potokina, E.	2022	Development of a High-Density Genetic Map for Muscadine Grape Using a Mapping Population from Selfing of the Perfect-Flowered Vine ‘Dixie’	Plants
Lookingbill, V.	2022	Examining nonsuicidal self-injury content creation on TikTok through qualitative content analysis	Library and Information Science Research
Jang, C.W.; Kim, M.; Kang, S.-W.; Cho, H.E.	2022	Reliability, Quality, and Educational Suitability of TikTok Videos as a Source of Information about Scoliosis Exercises: A Cross-Sectional Study	Healthcare (Switzerland)
FAN, S.-P.; CHEN, W.; WEI, J.-C.; GAO, X.-X.; YANG, Y.-C.; WANG, A.-H.; HU, G.-S.; JIA, J.-M.	2022	Molecular cloning and characterization of three phenylalanine ammonia-lyase genes from Schisandra chinensis	Chinese Journal of Natural Medicines
Che, S.; Zhang, S.; Kim, J.H.	2022	How public health agencies communicate with the public on TikTok under the normalization of COVID-19: A case of 2022 Shanghai's outbreak	Frontiers in Public Health
Gatti, M.; Garavani, A.; Squeri, C.; Capri, C.; Diti, I.; D'Ambrosio, R.; Frioni, T.; Scotti, C.; Poni, S.	2022	Inter-row floor management is a powerful factor for optimising vine balance in a non-irrigated organic Barbera vineyard in northern Italy	European Journal of Agronomy
Murshed, M.; Al-Quraishy, S.; Alghamdi, J.; Aljawdah, H.M.A.; Mares, M.M.	2023	The Anticoccidial Effect of Alcoholic Vitis vinifera Leaf Extracts on Eimeria papillate Oocysts Isolated in Mice In Vitro and In Vivo	Veterinary Sciences
Basch, C.H.; Hillyer, G.C.; Jacques, E.T.	2022	Professionally Created Content Related to HPV Vaccination on TikTok	Frontiers in Digital Health
Zhang, X.; Feng, S.; Peng, R.; Li, H.	2022	Using Structural Equation Modeling to Examine Pathways between Physical Activity and Sleep Quality among Chinese TikTok Users	International Journal of Environmental Research and Public Health
Leles, N.R.; Genta, W.; Marques, V.V.; Tessmann, D.J.; Roberto, S.R.	2022	Management of ripe grape rot on ‘Niagara Rosada’ grapevine	Semina:Ciencias Agrarias
Rogalski, J.M.; Balestrin, J.T.; da Silva, D.; Argenta, J.	2022	Secretion and use of nectar across floral longevity of the protandrous Tropaeolum pentaphyllum Lam. (Tropaeolaceae)	Folia Geobotanica
Michaelis, R.; Brüggemann, N.; Ebersbach, G.; Ganos, C.; Münchau, A.; Schmidt, T.; Weißbach, A.; Schlegel, U.; Popkirov, S.	2022	Development and content validation of a questionnaire for functional movement disorders	Nervenarzt
Santos, F.J.Q.; de Cássia Alves, R.; Cavalcante, A.L.A.; Oliveira, F.F.M.; Junior, R.S.; Negreiros, A.M.P.; Holanda, I.S.A.	2022	Analyzing the role of acibenzolar-s-methyl as a possible inducer of resistance against root rot disease and the decline in melon branches	Tropical Plant Pathology
Zheng, B.; Chen, C.; Zhang, W.; Fu, R.; Hu, Y.; Lin, Y.; Wang, C.; Zhai, G.	2022	Reliability estimation of complex systems based on a Wiener process with random effects and D-vine copulas	Microelectronics Reliability
Beaulieu, J.; Swett, C.L.	2022	Evaluating deficit irrigation methods as tools for monitoring vine decline risk in processing tomatoes
Cheng, X.; Su, X.; Yang, B.; Zarifis, A.; Mou, J.	2023	Understanding users’ negative emotions and continuous usage intention in short video platforms	Electronic Commerce Research and Applications
Antoniou, P.; Nestoros, M.; Polycarpou, A.C.	2023	Calculation of Heartbeat Rate and SpO2 Parameters Using a Smartphone Camera: Analysis and Testing	Sensors
Minadeo, M.; Pope, L.	2022	Weight-normative messaging predominates on TikTok—A qualitative content analysis	PLoS ONE
Dorin, B.; Reynolds, A.G.; Jollineau, M.; Lee, H.-S.; Shemrock, A.	2022	Utilization of unmanned aerial vehicles for zonal winemaking in cool-climate Riesling vineyards	Oeno One
Cheng, J.; Xiang, J.; Wei, L.; Zheng, T.; Wu, J.	2022	Metabolomic Profiling and Assessment of Phenolic Compounds Derived from Vitis davidii Foex Cane and Stem Extracts	International Journal of Molecular Sciences
Libutti, A.; Russo, D.; Lela, L.; Ponticelli, M.; Milella, L.; Rivelli, A.R.	2023	Enhancement of Yield, Phytochemical Content and Biological Activity of a Leafy Vegetable (Beta vulgaris L. var. cycla) by Using Organic Amendments as an Alternative to Chemical Fertilizer	Plants
Pruccoli, J.; De Rosa, M.; Chiasso, L.; Perrone, A.; Parmeggiani, A.	2022	The use of TikTok among children and adolescents with Eating Disorders: experience in a third-level public Italian center during the SARS-CoV-2 pandemic	Italian Journal of Pediatrics
Siegal, A.R.; Ferrer, F.A.; Baldisserotto, E.; Malhotra, N.R.	2023	The Assessment of TikTok as a Source of Quality Health Information on Varicoceles	Urology
Liu, N.; Ma, Z.	2022	Psychiatric reactions among the non-exposed population who viewed disaster-related short videos: Evidence from the 2021 Henan floods	Journal of Psychiatric Research
Roberts, J.A.; David, M.E.	2023	Instagram and TikTok Flow States and Their Association with Psychological Well-Being	Cyberpsychology, Behavior, and Social Networking
Krumpholz, C.; Quigley, C.; Ameen, K.; Reuter, C.; Fusani, L.; Leder, H.	2022	The Effects of Pitch Manipulation on Male Ratings of Female Speakers and Their Voices	Frontiers in Psychology
Nicholas, A.; Requena, S.S.; Ftanou, M.; Rice, S.; Fletcher, J.; Mackinnon, A.; Seidler, Z.; Le, L.K.-D.; Mihalopoulos, C.; Pirkis, J.	2022	The effectiveness of a media-based intervention promoting help-seeking for mental health difficulties by Australian men: study protocol for a randomised controlled trial	Trials
Cortiñas, J.A.; Fernández-González, M.; Vázquez-Ruiz, R.A.; Aira, M.J.; Rodríguez-Rajo, F.J.	2022	The understanding of phytopathogens as a tool in the conservation of heroic viticulture areas	Aerobiologia
Peng, Y.; Luo, C.; Qiu, C.; Kong, F.	2023	Stochastic simulation of velocity pulses of near-fault ground motions based on multivariate copula modeling	Probabilistic Engineering Mechanics
Štůsková, K.; Pečenka, J.; Tekielska, D.A.; Špetík, M.; Bytešníková, Z.; Švec, P.; Ondreáš, F.; Ridošková, A.; Richtera, L.; Adam, V.; Eichmeier, A.	2023	The in vitro effects of selected substances and nanomaterials against Diaporthe eres, Diplodia seriata and Eutypa lata	Annals of Applied Biology
Pretorius, C.; McCashin, D.; Coyle, D.	2022	Mental health professionals as influencers on TikTok and Instagram: What role do they play in mental health literacy and help-seeking?	Internet Interventions
Miranda, S.; Trigo, I.; Rodrigues, R.; Duarte, M.	2023	Addiction to social networking sites: Motivations, flow, and sense of belonging at the root of addiction	Technological Forecasting and Social Change
Vassey, J.; Donaldson, S.I.; Dormanesh, A.; Allem, J.-P.	2022	Themes in TikTok Videos Featuring Little Cigars and Cigarillos: Content Analysis	Journal of Medical Internet Research
Keinath, A.P.; de Figueiredo Silva, F.	2022	Economic impacts of reduced fungicide efficacy against downy mildew on slicing cucumber	Crop Protection
Qiao, J.; Lu, G.; Wu, G.; Liu, H.; Wang, W.; Zhang, T.; Xie, G.; Qin, M.	2022	Influence of different pretreatments and drying methods on the chemical compositions and bioactivities of Smilacis Glabrae Rhizoma	Chinese Medicine (United Kingdom)
Saimaiti, A.; Huang, S.-Y.; Xiong, R.-G.; Wu, S.-X.; Zhou, D.-D.; Yang, Z.-J.; Luo, M.; Gan, R.-Y.; Li, H.-B.	2022	Antioxidant Capacities and Polyphenol Contents of Kombucha Beverages Based on Vine Tea and Sweet Tea	Antioxidants
Chen, Z.; Pan, S.; Zuo, S.	2022	TikTok and YouTube as sources of information on anal fissure: A comparative analysis	Frontiers in Public Health
Dewasme, C.; Mary, Ś.; Darrieutort, G.; Roby, J.-P.; Gambetta, G.A.	2022	Long-Term Esca Monitoring Reveals Disease Impacts on Fruit Yield and Wine Quality	Plant Disease
Raffa, D.W.; Antichi, D.; Carlesi, S.; Puig-Sirera, À.; Rallo, G.; Bàrberi, P.	2022	Ground vegetation covers increase grape yield and must quality in Mediterranean organic vineyards despite variable effects on vine water deficit and nitrogen status	European Journal of Agronomy
Sun, H.; Xu, M.; Zhao, P.	2023	A MULTIVARIATE FREQUENCY-SEVERITY FRAMEWORK FOR HEALTHCARE DATA BREACHES	Annals of Applied Statistics
Al-Rawi, A.; Zemenchik, K.	2023	Tiktoking COVID-19 with frontline workers	Digital Health
Avella, H.	2023	“TikTok ≠ therapy”: Mediating mental health and algorithmic mood disorders	New Media and Society
Moussa, A.; Quaglino, F.; Faccincani, M.; Serina, F.; Torcoli, S.; Miotti, N.; Passera, A.; Casati, P.; Mori, N.	2022	Grafting of recovered shoots reduces bois noir disease incidence in vineyard	Crop Protection
D'Cruz, K.; Antonopoulos, S.; Rothman, R.; Douglas, J.; Winkler, D.; Oliver, S.	2022	Co-designing with adults with acquired neurological disability in the community: A scoping review protocol	BMJ Open
Blaser, B.; Hovey, C.L.; Ojha, V.; Pérez Quiñones, M.A.	2023	Engaging with Identity, Inclusion, & Intersectionality: Videos That Spark Conversations
Cabrera-Pérez, C.; Valencia-Gredilla, F.; Royo-Esnal, A.; Recasens, J.	2022	Organic Mulches as an Alternative to Conventional Under-Vine Weed Management in Mediterranean Irrigated Vineyards	Plants
Darriaut, R.; Antonielli, L.; Martins, G.; Ballestra, P.; Vivin, P.; Marguerit, E.; Mitter, B.; Masneuf-Pomarède, I.; Compant, S.; Ollat, N.; Lauvergeat, V.	2022	Soil composition and rootstock genotype drive the root associated microbial communities in young grapevines	Frontiers in Microbiology
Yu, L.; Duan, Y.; Zhan, H.	2023	An improved micropropagation of a medicinal plant Stephania dentifolia	Plant Cell, Tissue and Organ Culture
O’brien, P.; De Bei, R.; Collins, C.	2023	Research Note: Assessing the relationship between cordon strangulation, dieback, and fungal trunk disease symptom expression in grapevine	Oeno One
De Groot, T.M.M.; Meurs, P.; Jacquet, W.; Peters, R.M.H.	2022	Contact Versus Education: An Explorative Comparison Between the Contact and Education Strategy Considering Albinism Related Stigma in Tanzanian High Schools	Foundations of Science
Ghosh, A.R.; Alsayari, A.; Habib, A.H.; Wahab, S.; Nadig, A.P.R.; Rafeeq, M.M.; Binothman, N.; Aljadani, M.; Al-Dhuayan, I.S.; Alaqeel, N.K.; Khalid, M.; Krishna, K.L.	2023	Anti-Tumor Potential of Gymnema sylvestre Saponin Rich Fraction on In Vitro Breast Cancer Cell Lines and In Vivo Tumor-Bearing Mouse Models	Antioxidants
Zhao, K.; Li, X.; Yang, J.; Huang, Z.; Li, C.; Yao, L.; Tan, Z.; Wu, X.; Huang, S.; Yuan, Y.; Hong, Z.; Cai, Q.; Chen, Z.; Zhang, L.	2023	Effects of climate change on the geographical distribution and potential distribution areas of 35 Millettia Species in China	Environmental Science and Pollution Research
Tian, Y.; Zhu, H.; Chen, H.	2022	Does Supplementary Information Add Value to Functional Food? Evidence from a Choice Experiment in China	Nutrients
Fuehrlein, B.; Hochschild, A.; Goldman, M.; Amsalem, D.; Chilton, J.; Martin, A.	2022	Learning About and Destigmatizing Substance Use Disorders: a Video-Based Educational Module Using Simulated Patients	Academic Psychiatry
Costantini, J.G.; Qi Yang, A.G.; Steinemann, T.L.	2022	Gone Viral: A Cross-Sectional Analysis of Contact Lens-Related Videos on TikTok	Eye and Contact Lens
Reynard, J.-S.; Brodard, J.; Zufferey, V.; Rienth, M.; Gugerli, P.; Schumpp, O.; Blouin, A.G.	2022	Nuances of Responses to Two Sources of Grapevine Leafroll Disease on Pinot Noir Grown in the Field for 17 Years	Viruses
Weishampel, A.; Staicu, A.-M.; Rand, W.	2023	Classification of social media users with generalized functional data analysis	Computational Statistics and Data Analysis
Bulca, Y.; Bilgin, E.; Altay, F.; Demirhan, G.	2022	Effects of a Short Video Physical Activity Program on Physical Fitness Among Physical Education Students	Perceptual and Motor Skills
Kim, Y.-J.; Lee, J.O.; Kim, S.-Y.; Lee, J.M.; Lee, E.; Na, J.; Yoo, K.-H.; Park, S.-J.; Kim, B.J.	2023	Effect of A. polygama APEE (Actinidia polygama ethanol extract) or APWE (Actinidia polygama water extract) on wrinkle formation in UVB-irradiated hairless mice	Journal of Cosmetic Dermatology
Chen, D.; Zhang, H.-F.; Yuan, T.-Y.; Sun, S.-C.; Wang, R.-R.; Wang, S.-B.; Fang, L.-H.; Lyu, Y.; Du, G.-H.	2022	Puerarin-V prevents the progression of hypoxia- and monocrotaline-induced pulmonary hypertension in rodent models	Acta Pharmacologica Sinica
Manago, A.M.; Walsh, A.S.; Barsigian, L.L.	2023	The contributions of gender identification and gender ideologies to the purposes of social media use in adolescence	Frontiers in Psychology
Giedinghagen, A.	2023	The tic in TikTok and (where) all systems go: Mass social media induced illness and Munchausen’s by internet as explanatory models for social media associated abnormal illness behavior	Clinical Child Psychology and Psychiatry
Otoya-Martinez, N.; Leite, L.G.; Harakava, R.; Touray, M.; Hazir, S.; Chacon-Orozco, J.; Bueno, C.J.	2023	Disease caused by Neofusicoccum parvum in pruning wounds of grapevine shoots and its control by Trichoderma spp. and Xenorhabdus szentirmaii	Fungal Biology
Tan, X.	2022	Hope and trust: Public attitudes toward mass COVID-19 testing programs in Guangzhou, China	Frontiers in Psychology
Dumitriu Gabur, G.-D.; Gabur, I.; Cucolea, E.I.; Costache, T.; Rambu, D.; Cotea, V.V.; Teodosiu, C.	2022	Investigating Six Common Pesticides Residues and Dietary Risk Assessment of Romanian Wine Varieties	Foods
Klimek, K.; Postawa, K.; Kapłan, M.; Kułażyński, M.	2022	Evaluation of the Influence of Rootstock Type on the Yield Parameters of Vines Using a Mathematical Model in Nontraditional Wine-Growing Conditions	Applied Sciences (Switzerland)
Nikolaou, K.-E.; Chatzistathis, T.; Theocharis, S.; Argiriou, A.; Koundouras, S.; Zioziou, E.	2022	Effects of Chromium Toxicity on Physiological Performance and Nutrient Uptake in Two Grapevine Cultivars (Vitis vinifera L.) Growing on Own Roots or Grafted onto Different Rootstocks	Horticulturae
Harris, R.; Lowers, V.; Hulme, C.; Burnside, G.; Best, A.; Clarkson, J.E.; Cooke, R.; Van Der Zande, M.; Maitland, R.	2022	Behavioural intervention to promote the uptake of planned care in urgent dental care attenders: study protocol for the RETURN randomised controlled trial	Trials
Purushothaman, V.; McMann, T.; Nali, M.; Li, Z.; Cuomo, R.; Mackey, T.K.	2022	Content Analysis of Nicotine Poisoning (Nic Sick) Videos on TikTok: Retrospective Observational Infodemiology Study	Journal of Medical Internet Research
García-Jaramillo, M.; Meyer, K.M.; Phillips, C.L.; Acosta-Martínez, V.; Osborne, J.; Levin, A.D.; Trippe, K.M.	2021	Biochar addition to vineyard soils: effects on soil functions, grape yield and wine quality	Biochar
Muttaleb, Q.A.; Shamukh, A.F.; Mohsen, D.M.	2022	Efficacy of Seed Priming through Plant Hormones on the Germination of Bitter Melon (Momordica charantia L.)	Proceedings of the Pakistan Academy of Sciences: Part A
Sirotkin, A.V.; Kolesarova, A.	2021	Puncture Vine (Tribulus Terrestris L.) in Control of Health and Reproduction	Physiological Research
Boon, C.; Golloub, E.	2021	How social media influencers helped the NYC public health system raise awareness of COVID-19 testing among historically disadvantaged populations	Journal of Digital and Social Media Marketing
Orfanidou, C.G.; Moraki, K.; Panailidou, P.; Lotos, L.; Katsiani, A.; Avgelis, A.; Katis, N.I.; Maliogka, V.I.	2021	Prevalence and Genetic Diversity of Viruses Associated with Rugose Wood Complex in Greek Vineyards	Plant Disease
MacKinnon, K.R.; Kia, H.; Lacombe-Duncan, A.	2021	Examining TikTok's Potential for Community-Engaged Digital Knowledge Mobilization with Equity-Seeking Groups	Journal of Medical Internet Research
Shi, H.; Hou, Y.; Su, X.; Qiao, J.; Wang, Q.; Guo, X.; Gao, Z.; Wang, L.	2022	Mechanism of action of Tripterygium wilfordii for treatment of idiopathic membranous nephropathy based on network pharmacology	Renal Failure
Fardhyanti, D.S.; Kusumaningrum, M.; Imani, N.A.C.; Jai, J.; Zaki, N.A.M.; Andriyani, R.; Putri, M.R.	2022	The Temperature Effect of Madeira Vine (Anredera Cordifolia) Leaf Oil Extraction and Its Characterization as An Additive in Health Supplement Product	Journal of Advanced Research in Fluid Mechanics and Thermal Sciences
Ohata, M.; Tanaka, T.	2022	Estimation of Stress Level Based on Biosignals in Response to Emotional Stimuli
Iffland, B.; Neuner, F.	2022	Peer Victimization Influences Attention Processing Beyond the Effects of Childhood Maltreatment by Caregivers	Frontiers in Psychology
Copp, C.R.; Levin, A.D.	2021	Irrigation improves vine physiology and fruit composition in grapevine red blotch virus-infected vitis vinifera l.	American Journal of Enology and Viticulture
Yuzuak, S.; Xie, D.-Y.	2022	Anthocyanins from muscadine (Vitis rotundifolia) grape fruit	Current Plant Biology
Kochs, S.; Pimpini, L.; van Zoest, W.; Jansen, A.; Roefs, A.	2022	Effects of Mindset and Dietary Restraint on Attention Bias for Food and Food Intake	Journal of Cognition
Azhar, N.; Ahmer, Z.; Naqvi, U.-E.-R.	2022	The Frequency & Determinants of the Use of Nutritional Supplements and Hormones among Selected Gym Users in Karachi, Pakistan	Nurture
Mirabolfathy, M.; Hosseinian, L.; Peighami Ashnaei, S.	2021	Fungal communities of grapevine decline in the main grape-growing regions of Iran	Indian Phytopathology
Chen, Y.-J.; Song, H.-Y.; Zhang, Z.-W.; Chen, Q.; Tang, Z.-P.; Gu, M.	2021	Extracts of Vine Tea Improve Diet-Induced Non-Alcoholic Steatohepatitis Through AMPK-LXRα Signaling	Frontiers in Pharmacology
Lindsay, M.; Beames, L.	2022	Integrating scientific and Aboriginal knowledge, practice and priorities to conserve an endangered rainforest ecosystem in the Kimberley region, northern Australia	Ecological Management and Restoration
Ge, J.; Tang, Y.; Xu, H.; Zhao, S.; Deng, C.; Duan, X.; Huang, X.	2021	A study of the seasonal dynamics of winter bud dormancy and flowering and starch contents in shoots of Shine Muscat grapevine grown in Guangzhou	Journal of Fruit Science
Zhang, Z.; Qiao, D.; He, L.; Pan, Q.; Wang, S.	2022	Effects of vine top shading on the accumulation of C6/C9 compounds in 'Cabernet Sauvignon’ (Vitis vinifera L.) grape berries in northwestern China	Journal of the Science of Food and Agriculture
Herff, S.A.; McConnell, S.; Ji, J.L.; Prince, J.B.	2022	Eye Closure Interacts with Music to Influence Vividness and Content of Directed Imagery	Music and Science
Kim, J.	2022	Korean EFL Students Building and Sustaining New Perspectives through Global Literary Texts	Sustainability (Switzerland)
Breen, K.C.; Tustin, D.S.; van Hooijdonk, B.M.; Stanley, C.J.; Scofield, C.; Wilson, J.M.; Oliver, M.J.; Dayatilake, G.A.	2021	Use of physiological principles to guide precision orchard management and facilitate increased yields of premium quality fruit
Peña-Fernández, S.; Larrondo-Ureta, A.; Morales-I-gras, J.	2022	Current affairs on TikTok. Virality and entertainment for digital natives	Profesional de la Informacion
van Rijen, D.; Mergelsberg, E.; Hoor, G.T.; Mullan, B.	2021	Improving safe food-handling practices by increasing self-efficacy	Food Control
Masson, J.E.; Soustre-Gacougnolle, I.; Perrin, M.; Schmitt, C.; Henaux, M.; Jaugey, C.; Teillet, E.; Lollier, M.; Lallemand, J.-F.; Schermesser, F.; Isner, P.; Schaeffer, P.; Koehler, C.; Rominger, C.; Boesch, M.; Rué, P.; Miclo, Y.; Bursin, A.; Dauer, E.; Hetsch, J.M.; Burgenath, M.; Bauer, J.; Breuzard, M.; Muré, V.; Cousin, F.; Lassablière, R.	2021	Transdisciplinary participatory-action-research from questions to actionable knowledge for sustainable viticulture development	Humanities and Social Sciences Communications
Wei, R.; Ding, Y.; Gao, F.; Zhang, L.; Wang, L.; Li, H.; Wang, H.	2022	Community succession of the grape epidermis microbes of cabernet sauvignon (Vitis vinifera L.) from different regions in China during fruit development	International Journal of Food Microbiology
Corrias, F.; Taddeo, R.; Arru, N.; Angioni, A.	2021	Effect of the technological process from vine to wine on pesticide residues in vernaccia di oristano cultivar	Foods
Pimpini, L.; Kochs, S.; van Zoest, W.; Jansen, A.; Roefs, A.	2022	Food Captures Attention, but Not the Eyes: An Eye- Tracking Study on Mindset and BMI's Impact on Attentional Capture by High-Caloric Visual Food Stimuli	Journal of Cognition
De Maeseneer, M.G.; Kakkos, S.K.; Aherne, T.; Baekgaard, N.; Black, S.; Blomgren, L.; Giannoukas, A.; Gohel, M.; de Graaf, R.; Hamel-Desnos, C.; Jawien, A.; Jaworucka-Kaczorowska, A.; Lattimer, C.R.; Mosti, G.; Noppeney, T.; van Rijn, M.J.; Stansby, G.; Kolh, P.; Bastos Goncalves, F.; Chakfé, N.; Coscas, R.; de Borst, G.J.; Dias, N.V.; Hinchliffe, R.J.; Koncar, I.B.; Lindholt, J.S.; Trimarchi, S.…	2022	Editor's Choice – European Society for Vascular Surgery (ESVS) 2022 Clinical Practice Guidelines on the Management of Chronic Venous Disease of the Lower Limbs	European Journal of Vascular and Endovascular Surgery
Cvrković, T.; Jović, J.; Jakovljević, M.; Krstić, O.; Marinković, S.; Mitrović, M.; Toševski, I.	2021	The “code red” for balkan vineyards: Occurrence of orientus ishidae (matsumura, 1902) (hemiptera: Cicadellidae) in Serbia	BioInvasions Records
Mascagni, P.; Alapatt, D.; Urade, T.; Vardazaryan, A.; Mutter, D.; Marescaux, J.; Costamagna, G.; Dallemagne, B.; Padoy, N.	2021	A Computer Vision Platform to Automatically Locate Critical Events in Surgical Videos: Documenting Safety in Laparoscopic Cholecystectomy	Annals of surgery
Russell, A.M.; Bergman, B.G.; Colditz, J.B.; Kelly, J.F.; Milaham, P.J.; Massey, P.M.	2021	Using TikTok in recovery from substance use disorder	Drug and Alcohol Dependence
Noviello, M.; Caputi, A.F.; Squeo, G.; Paradiso, V.M.; Gambacorta, G.; Caponio, F.	2022	Vine Shoots as a Source of Trans-Resveratrol and ε-Viniferin: A Study of 23 Italian Varieties	Foods
Giacaman, N.; Sinnen, O.; Adams, J.	2021	Visual analogy videos for understanding fundamental parallel scheduling policies	Journal of Parallel and Distributed Computing
Gonçalves, P.; Nóbrega, L.; Monteiro, A.; Pedreiras, P.; Rodrigues, P.; Esteves, F.	2021	SheepIT, an e-shepherd system for weed control in vineyards: Experimental results and lessons learned	Animals
Parabhoi, L.; Sahu, R.R.; Dewey, R.S.; Verma, M.K.; Kumar Seth, A.; Parabhoi, D.	2021	YouTube as a source of information during the Covid-19 pandemic: a content analysis of YouTube videos published during January to March 2020	BMC Medical Informatics and Decision Making
Kizhakke Purayil, S.; Bhai, R.S.	2021	Efficacy of bioagents against Pythium deliense Meurs associated with yellowing of black pepper	Archives of Microbiology
Prendes, L.P.; Merín, M.G.; Zachetti, V.G.L.; Pereyra, A.; Ramirez, M.L.; Morata de Ambrosini, V.I.	2021	Impact of antagonistic yeasts from wine grapes on growth and mycotoxin production by Alternaria alternata	Journal of Applied Microbiology
Southerton, C.; Clark, M.	2022	OBGYNs of TikTok and the role of misinformation in diffractive knowledge production	Journal of Sociology
Chai, X.	2022	How Has the Nationwide Public Health Emergency of the COVID-19 Pandemic Affected Older Chinese Adults' Health Literacy, Health Behaviors and Practices, and Social Connectedness? Qualitative Evidence From Urban China	Frontiers in Public Health
Moukarzel, R.; Ridgway, H.J.; Liu, J.; Guerin-Laguette, A.; Jones, E.E.	2022	AMF Community Diversity Promotes Grapevine Growth Parameters under High Black Foot Disease Pressure	Journal of Fungi
Jyoti, B.; Thorat, D.S.; Singh, K.P.; Kumar, M.; Magar, A.; Parmar, B.S.	2022	Design and Development of Site Specific Grape Vineyard Fertilizer Applicator Prototype	Journal of Scientific and Industrial Research
Richardson, J.B.; Chase, J.K.	2021	Transfer of macronutrients, micronutrients, and toxic elements from soil to grapes to white wines in uncontaminated vineyards	International Journal of Environmental Research and Public Health
Basch, C.H.; Yalamanchili, B.; Fera, J.	2022	#Climate Change on TikTok: A Content Analysis of Videos	Journal of Community Health
Janes, E.E.; Villalovos, K.; D’Aniello, C.	2022	#BadTherapist: What TikTok is Saying About Therapy Discontinuation	Contemporary Family Therapy
Russi, A.; Almança, M.A.K.; Schwambach, J.	2022	Bacillus subtilis strain F62 against Fusarium oxysporum and promoting plant growth in the grapevine rootstock SO4	Anais da Academia Brasileira de Ciencias
Matamoros‐Fernández, A.; Rodriguez, A.; Wikström, P.	2022	Humor That Harms? Examining Racist Audio‐Visual Memetic Media on TikTok During Covid‐19	Media and Communication
Li, Z.; Geng, J.; Xie, B.; He, J.; Wang, J.; Peng, L.; Hu, Y.; Dai, H.; Wang, C.	2022	Dihydromyricetin Alleviates Pulmonary Fibrosis by Regulating Abnormal Fibroblasts Through the STAT3/p-STAT3/GLUT1 Signaling Pathway	Frontiers in Pharmacology
Morello, S.L.; Rogus-Pulia, N.; Branchaw, J.L.; Brauer, M.; Schwakopf, J.M.; Carnes, M.	2022	The Influence of Messaging on Perceptions of Careers in Veterinary Medicine: Do Gender Stereotypes Matter?	Journal of Veterinary Medical Education
Hein, H.J.; Glombiewski, J.A.; Rief, W.; Riecke, J.	2022	Effects of a video intervention on physicians' acceptance of pain apps: A randomised controlled trial	BMJ Open
MacEntee, K.; Kendrick, C.; Flicker, S.	2022	Quilted cellphilm method: A participatory visual health research method for working with marginalised and stigmatised communities	Global Public Health
Nardi, T.; Gaiotti, F.; Tomasi, D.	2021	Characterization of indigenous microbial communities in vineyards employing different agronomic practices: The importance of trunk bark as a source of microbial biodiversity	Agronomy
Stahl, C.C.; Literat, I.	2022	#GenZ on TikTok: the collective online self-Portrait of the social media generation	Journal of Youth Studies
Yeung, A.W.K.; Tosevska, A.; Klager, E.; Eibensteiner, F.; Tsagkaris, C.; Parvanov, E.D.; Nawaz, F.A.; Völkl-Kernstock, S.; Schaden, E.; Kletecka-Pulker, M.; Willschke, H.; Atanasov, A.G.	2022	Medical and Health-Related Misinformation on Social Media: Bibliometric Study of the Scientific Literature	Journal of Medical Internet Research
Zhou, R.; Ji, M.	2021	Modelling mortality dependence: An application of dynamic vine copula	Insurance: Mathematics and Economics
Liu, B.; Cui, Y.; Ali, Q.; Zhu, X.; Li, D.; Ma, S.; Wang, Z.; Wang, C.; Shi, Y.	2022	Gut Microbiota Modulate Rabbit Meat Quality in Response to Dietary Fiber	Frontiers in Nutrition
Barker, S.	2021	The Use of Virtual Design Modules in an Introduction to Engineering Course: Impact on Learning Outcomes and Engineering Identity
Klug, D.; De Los Santos, M.	2021	The tiktok tradeoff: Compelling algorithmic content at the expense of personal privacy
Bango, H.; Mphosi, M.S.; Shadung, K.G.	2022	Optimizing NPK fertilizer requirements for Jatropha zeyheri tea under greenhouse conditions	Research on Crops
Yu, S.; Li, B.; Wang, H.; Liu, L.; Guan, T.; Liu, C.	2021	Study on estimation model for grape downy mildew prediction based on airborne sporangium concentration of Plasmopara viticola in field	Journal of Fruit Science
Dawod, L.A.-J.; Fadam, E.A.	2021	Analysis of the structural reliability of dental filling under the effect of mouthwash G.U.M	International Journal of Nonlinear Analysis and Applications
Song, S.; Zhao, Y.C.; Yao, X.; Ba, Z.; Zhu, Q.	2021	Short video apps as a health information source: an investigation of affordances, user experience and users’ intention to continue the use of TikTok	Internet Research
Galamgam, J.; Jia, J.L.	2021	“Accutane Check”: Insights into youth sentiment toward isotretinoin from a TikTok trend	Pediatric Dermatology
Nikraftar, Z.; Mostafaie, A.; Sadegh, M.; Afkueieh, J.H.; Pradhan, B.	2021	Multi-type assessment of global droughts and teleconnections	Weather and Climate Extremes
Duval, J.; Bertran, F.A.; Chen, S.; Chu, M.; Subramonian, D.; Wang, A.; Xiang, G.; Kurniawan, S.; Isbister, K.	2021	Chasing play on tiktok from populations with disabilities to inspire playful and inclusive technology design
Zhang, J.; Yue, Z.; Sun, Y.; Wang, Z.; Zhang, Y.; Huang, L.; Tu, J.; Shi, B.; Shan, A.; Ma, Q.	2022	Effects of sweet potato vine silage supplementation on growth performance, nutrient digestibility, and intestinal health in finishing pigs	Czech Journal of Animal Science
Gong, W.-J.; Wong, B.Y.-M.; Ho, S.-Y.; Lai, A.Y.-K.; Zhao, S.-Z.; Wang, M.-P.; Lam, T.-H.	2021	Family e-chat group use was associated with family wellbeing and personal happiness in hong kong adults amidst the covid-19 pandemic	International Journal of Environmental Research and Public Health
Vall-Roqué, H.; Andrés, A.; Saldaña, C.	2021	The impact of COVID-19 lockdown on social network sites use, body image disturbances and self-esteem among adolescent and young women	Progress in Neuro-Psychopharmacology and Biological Psychiatry
Chuah, W.Q.; Bab-Hadiashar, A.; Tennakoon, R.; Zambetta, F.; Hoseinnezhad, R.; Hall, J.; Marshall, J.; Smith, S.; Stevenson, M.	2022	Towards Building a Vet-Assist System: Animal pose estimation and counting walking steps
Chen, K.; He, Q.; Pan, Y.; Kumagai, S.; Chen, S.; Zhang, X.	2022	Short Video Viewing, and Not Sedentary Time, Is Associated with Overweightness/Obesity among Chinese Women	Nutrients
García-Marín, D.	2022	Viralizing the truth: Predictive factors of fact-checkers’ engagement on TikTok	Profesional de la Informacion
Toribio, A.J.; Jurado, M.M.; Suárez-Estrella, F.; López, M.J.; López-González, J.A.; Moreno, J.	2021	Seed biopriming with cyanobacterial extracts as an eco-friendly strategy to control damping off caused by Pythium ultimum in seedbeds	Microbiological Research
Zhang, W.; Mei, J.; Song, W.; Evans, R.; Xiang, Y.	2021	Why Do Citizens Engage With the TikTok Accounts of Public Hospitals in China?	SAGE Open
Balasubramanian, N.; Parayitam, S.	2022	Antecedents and consequences of internet addiction among school and college students: evidence from India	Global Knowledge, Memory and Communication
Prisacaru, A.E.; Ghinea, C.; Apostol, L.C.; Ropciuc, S.; Ursachi, V.F.	2021	Physicochemical characteristics of vinegar from Banana peels and commercial vinegars before and after in vitro digestion	Processes
Fisher, A.E.; Allday, R.A.; Jones, M.; Samudre, M.D.	2022	The Impact of a Short and Explicit Labeling Bias Video on Preservice Educator Behavioral Expectations	Journal of Education for Students Placed at Risk
Leão, P.C.S.; da Cunha, M.A.C.; de Souza, E.R.	2022	Performance of ‘BRS Magna’ vines grown under different training systems, rootstocks and production cycles	Scientia Agricola
Liu, Z.; Cheng, Y.; Yuan, L.; Ren, X.; Liao, X.; Li, L.; Li, W.; Chen, Z.	2021	Enantiomeric profiling of mefentrifluconazole in watermelon across China: Enantiochemistry, environmental fate, storage stability, and comparative dietary risk assessment	Journal of Hazardous Materials
Dominguez, E.G.; Caffi, T.; Languasco, L.; Latinovic, N.; Latinovic, J.; Rossi, V.	2021	Dynamics of Diaporthe ampelina Conidia Released from Grape Canes That Overwintered in the Vineyard	Plant Disease
Liu, Z.; Zhu, X.; Mohsin, A.; Yin, Z.; Zhuang, Y.; Zhou, B.; Du, L.; Yin, X.; Liu, N.; Wang, Z.; Guo, M.	2022	Embryogenic callus induction, cell suspension culture, and spectrum-effect relationship between antioxidant activity and polyphenols composition of Siraitia grosvenorii cultured cells	Industrial Crops and Products
Gier, V.S.; Kreiner, D.S.	2022	Recognition for a black couple in a mock silver alert: Comparing couples presented together or separately with or without glasses	Current Psychology
Bopp, C.; Araya-Alman, M.; Engler, A.; Jara-Rojas, R.; Igor, Y.	2021	What are the factors explaining pesticide sprayings on grapevines? A comparison of 440 plots belonging to three wine valleys of Chile
Salim, S.; Turnbull, B.; Moustafa, N.	2022	Data analytics of social media 3.0: Privacy protection perspectives for integrating social media and Internet of Things (SM-IoT) systems	Ad Hoc Networks
Xue, X.; Yang, X.; Xu, W.; Liu, G.; Xie, Y.; Ji, Z.	2022	TikTok as an Information Hodgepodge: Evaluation of the Quality and Reliability of Genitourinary Cancers Related Content	Frontiers in Oncology
Marak, A.D.; Mathew, B.	2022	Traditional oral healthcare practices followed by the Garo tribe of West Garo Hills District, Meghalaya	Indian Journal of Traditional Knowledge
Potgieter, L.J.; Shrestha, N.; Cadotte, M.W.	2022	Prioritizing terrestrial invasive alien plant species for management in urban ecosystems	Journal of Applied Ecology
Caballero Valderrama, M.D.R.; Allande Cussó, R.; Cervera Barajas, A.; Pérez Ruz, R.; Pérez López, E.; Caballero Oliver, A.	2022	Creating a Learning Scenario for Cardiopulmonary Resuscitation Training during the COVID-19 Pandemic	Journal of Continuing Education in the Health Professions
Pereira, D.R.M.; Nascimento, A.R.; Lima, M.F.; Dos Santos, M.P.; Silva, T.V.	2022	Agronomic performance of watermelon under direct sowing system and seedling transplanting	Horticultura Brasileira
Zhang, J.-M.; Song, M.-L.; Li, Z.-J.; Peng, X.-Y.; Su, S.; Li, B.; Xu, X.-Q.; Wang, W.	2021	Effects of Climate Change on the Distribution of Akebia quinata	Frontiers in Ecology and Evolution
Yudhana, A.; Praja, R.N.; Supriyanto, A.	2021	Acanthocephaliasis and sparganosis occurrence in an asian vine snake (Ahaetulla prasina): A perspective of neglected zoonotic disease
Rivas, G.A.; Semorile, L.; Delfederico, L.	2022	Microbial diversity of the soil, rhizosphere and wine from an emerging wine-producing region of Argentina	LWT
Liu, L.-L.; Zhou, K.-S.; Huang, X.-Q.; Xie, Y.; Zhang, Y.; Liu, X.-L.	2021	Effects of reductive soil disinfestation during low-temperature stubble free period on the con- trol of watermelon Fusarium wilt	Chinese Journal of Applied Ecology
Perria, R.; Ciofini, A.; Petrucci, W.A.; D’arcangelo, M.E.M.; Valentini, P.; Storchi, P.; Carella, G.; Pacetti, A.; Mugnai, L.	2022	A Study on the Efficiency of Sustainable Wine Grape Vineyard Management Strategies	Agronomy
Ogunsola, J.F.; Ogunsola, K.E.	2022	Antifungal activity of Phyllanthus amarus, Passiflora foetida and Costus afer against Colletotrichum species causing leaf blight on Citrullus lanatus (Egusi melon)	Journal of Plant Diseases and Protection
Oren, E.; Tzuri, G.; Dafna, A.; Rees, E.R.; Song, B.; Freilich, S.; Elkind, Y.; Isaacson, T.; Schaffer, A.A.; Tadmor, Y.; Burger, J.; Buckler, E.S.; Gur, A.	2022	QTL mapping and genomic analyses of earliness and fruit ripening traits in a melon recombinant inbred lines population supported by de novo assembly of their parental genomes	Horticulture Research
Schneider, B.; Sparfeldt, J.R.	2021	How to solve number series items: Can watching video tutorials increase test scores?	Intelligence
Li, Y.; Guan, M.; Hammond, P.; Berrey, L.E.	2021	Communicating COVID-19 information on TikTok: A content analysis of TikTok videos from official accounts featured in the COVID-19 information hub	Health Education Research
Trenti, M.; Lorenzi, S.; Bianchedi, P.L.; Grossi, D.; Failla, O.; Grando, M.S.; Emanuelli, F.	2021	Candidate genes and SNPs associated with stomatal conductance under drought stress in Vitis	BMC Plant Biology
Pantoja, F.; Borges, A.	2021	Background music tempo effects on food evaluations and purchase intentions	Journal of Retailing and Consumer Services
Nickles, M.A.; Haber, R.N.	2022	Social media voices on the treatment of skin psoriasis with biologics	Journal of Dermatological Treatment
Bhaktaram, A.; Ganjoo, R.; Jamison, A.M.; Burleson, J.; Pascual-Ferra, P.; Alperstein, N.; Barnett, D.J.; Mohanty, S.; Orton, P.Z.; Parida, M.; Kluegel, E.; Rath, S.; Rimal, R.N.	2022	Creation, dissemination, and evaluation of videos to promote COVID-19 vaccination in India: A research protocol	Gates Open Research
Rodrigues, P.; Pedroso, V.; Henriques, C.; Matos, A.; Reis, S.; Santos, J.A.	2021	Modelling the phenological development of cv. Touriga nacional and encruzado in the dão wine region, portugal	Oeno One
Chou, M.-C.; Lee, Y.-J.; Wang, Y.-T.; Cheng, S.-Y.; Cheng, H.-L.	2022	Cytotoxic and Anti-Inflammatory Triterpenoids in the Vines and Leaves of Momordica charantia	International Journal of Molecular Sciences
Kraus, C.; Rauch, C.; Kalvelage, E.M.; Behrens, F.H.; D’aguiar, D.; Dubois, C.; Fischer, M.	2022	Minimal versus Intensive: How the Pruning Intensity Affects Occurrence of Grapevine Leaf Stripe Disease, Wood Integrity, and the Mycobiome in Grapevine Trunks	Journal of Fungi
Pan, W.; Mu, Z.; Tang, Z.	2022	Social Media Influencer Viewing and Intentions to Change Appearance: A Large Scale Cross-Sectional Survey on Female Social Media Users in China	Frontiers in Psychology
Li, S.; Ding, J.; Zheng, X.; Sui, Y.	2021	Beach tourists behavior and beach management strategy under the ongoing prevention and control of the COVID-19 pandemic: A case study of Qingdao, China	Ocean and Coastal Management
Cosmann, N.; Haberkern, J.; Hahn, A.; Harms, P.; Joosten, J.; Klug, K.; Kollischan, T.	2022	The value of mood measurement for regulating negative influences of social media usage: A case study of TikTok
Nie, H.; Ji, T.; Fu, Y.; Chen, D.; Tang, Z.; Zhang, C.	2022	Molecular Mechanisms and Promising Role of Dihydromyricetin in Cardiovascular Diseases	Physiological Research
Savian, F.; Marroni, F.; Ermacora, P.; Firrao, G.; Martini, M.	2022	A Metabarcoding Approach to Investigate Fungal and Oomycete Communities Associated with Kiwifruit Vine Decline Syndrome in Italy	Phytobiomes Journal
Sha, P.; Dong, X.	2021	Research on adolescents regarding the indirect effect of depression, anxiety, and stress between tiktok use disorder and memory loss	International Journal of Environmental Research and Public Health
Billings, A.C.; Flores, K.; McCalla, K.A.; Daane, K.M.; Wilson, H.	2021	Use of Ground Covers to Control Three-Cornered Alfalfa Hopper, Spissistilus festinus (Hemiptera: Membracidae), and Other Suspected Vectors of Grapevine Red Blotch Virus	Journal of Economic Entomology
Gruson-Wood, J.F.; Reid, K.; Rice, C.; Haines, J.; Chapman, G.E.; Gibson, M.F.	2022	The Game of Queer Family Life: Exploring 2SLGBTQI+ Parents’ Experiences of Cisheteronormativity, Racism, and Colonialism Through Digital Storytelling in Ontario, Canada	Journal of Homosexuality
Yerukala, S.; Butler, D.M.; Bernard, E.C.; Gwinn, K.D.; Grewal, P.S.; Ownley, B.H.	2022	Colonization Efficacy of the Endophytic Insect-Pathogenic Fungus, Beauveria bassiana, Across the Plant Kingdom: A Meta-Analysis	Critical Reviews in Plant Sciences
Zhao, H.; Wang, F.; Liu, Y.; Wang, H.; Jiao, L.	2021	Investigation and analysis of the needs of young students for popularizing science about nuclear and radiation	Chinese Journal of Radiological Medicine and Protection
Mansour, G.; Ghanem, C.; Mercenaro, L.; Nassif, N.; Hassoun, G.; Del Caro, A.	2022	Effects of altitude on the chemical composition of grapes and wine: a review	Oeno One
Jung, C.M.; Carr, M.; Fleischman, E.; Roesch, C.J.	2021	Response of the green June beetle and its gut microbiome to RDX and phenanthrene	International Journal of Environmental Science and Technology
Kellner, N.; Antal, E.; Szabó, A.; Matolcsi, R.	2022	The effect of black rot on grape berry composition	Acta Alimentaria
Gan, H.; Ou, M.; Huang, E.; Xu, C.; Li, S.; Li, J.; Liu, K.; Xue, Y.	2021	Automated detection and analysis of social behaviors among preweaning piglets using key point-based spatial and temporal features	Computers and Electronics in Agriculture
Wang, Z.-W.; Zhang, W.-M.; Zhang, Y.-F.; Liu, Z.	2021	Circular-linear-linear probabilistic model based on vine copulas: An application to the joint distribution of wind direction, wind speed, and air temperature	Journal of Wind Engineering and Industrial Aerodynamics
Selvia Fardhyanti, D.; Kusumaningrum, M.; Jai, J.; Andriyani, R.; Rahmahani Putri, M.	2022	Encapsulation of Madeira vine (Anredera cordifolia) leaf oil using maltodextrin and gum Arabic as coating materials	Materials Today: Proceedings
Vakilabad, A.A.K.; Movahed, E.; Seyedi, F.; Tahergorabi, M.; Mahmoodi, M.; Seirfar, Z.	2022	Investigating the Waste Management Knowledge and Performance of Health Personnel in the COVID-19 Epidemic	Open Public Health Journal
Rasera, J.B.; Amorim, L.; Appezzato-da-Glória, B.	2022	Diverse effects of temperature on in vivo and in vitro germination of urediniospores of Neophysopella tropicalis	European Journal of Plant Pathology
Boatman, D.D.; Eason, S.; Conn, M.E.; Kennedy-Rea, S.K.	2022	Human Papillomavirus Vaccine Messaging on TikTok: Social Media Content Analysis	Health Promotion Practice
Cai, M.; Cui, M.; Nong, Y.; Qin, J.; Mo, S.	2022	Health Priorities in Chronic Obstructive Pulmonary Disease Patients with Multimorbidity: A Qualitative Study	Patient Preference and Adherence
Fotios, B.; Sotirios, V.; Elena, P.; Anastasios, S.; Stefanos, T.; Danae, G.; Georgia, T.; Aliki, T.; Epaminondas, P.; Emmanuel, M.; George, K.; Kalliope, P.K.; Dimitrios, K.G.	2021	Grapevine wood microbiome analysis identifies key fungal pathogens and potential interactions with the bacterial community implicated in grapevine trunk disease appearance	Environmental Microbiomes
Cao, S.; Foth, M.; Powell, W.; McQueenie, J.	2021	What are the effects of short video storytelling in delivering blockchain-credentialed australian beef products to China?	Foods
Parada-Rojas, C.H.; Pecota, K.; Almeyda, C.; Yencho, G.C.; Quesada-Ocampo, L.M.	2021	Sweetpotato Root Development Influences Susceptibility to Black Rot Caused by the Fungal Pathogen Ceratocystis fimbriata	Phytopathology
Broady, T.R.; Brener, L.; Vuong, T.; Cama, E.; Treloar, C.	2021	Online interventions to reduce stigma towards population groups affected by blood borne viruses in Australia	International Journal of Drug Policy
Coblenz, M.	2021	MATVines: A vine copula package for MATLAB	SoftwareX
Karn, A.; Zou, C.; Brooks, S.; Fresnedo-Ramírez, J.; Gabler, F.; Sun, Q.; Ramming, D.; Naegele, R.; Ledbetter, C.; Cadle-Davidson, L.	2021	Discovery of the REN11 Locus From Vitis aestivalis for Stable Resistance to Grapevine Powdery Mildew in a Family Segregating for Several Unstable and Tissue-Specific Quantitative Resistance Loci	Frontiers in Plant Science
Kemp, K.; Baxa, D.; Cortes, C.	2022	Exploration of a Collaborative Self-Directed Learning Model in Medical Education	Medical Science Educator
Kovoor, J.G.; McIntyre, D.; Chik, W.W.B.; Chow, C.K.; Thiagalingam, A.	2021	Clinician-created educational video resources for shared decision-making in the outpatient management of chronic disease: Development and evaluation study	Journal of Medical Internet Research
Dasenaki, I.; Betsi, P.-C.; Raptopoulos, D.; Konstantopoulou, M.	2022	Insecticidal Effect of Pistacia lentiscus (Anacardiaceae) Metabolites against Lobesia botrana (Lepidoptera: Tortricidae)	Agronomy
Burdon, J.	2022	Understanding kiwifruit physiology: Why we can predict aspects of postharvest performance
Štambuk, P.; Šikuten, I.; Karoglan Kontić, J.; Maletić, E.; Preiner, D.; Tomaz, I.	2022	Leaf Polyphenolic Profile as a Determinant of Croatian Native Grapevine Varieties’ Susceptibility to Plasmopara viticola	Frontiers in Plant Science
Knoll, M.F.; Knol, C.A.; Bottino, R.; Bertera, S.; Trucco, M.	2021	The Future of Clinical Islet Transplantation in the United States	OBM Transplantation
Persico, M.J.; Smith, D.E.; Centinari, M.	2021	Delaying budbreak to reduce freeze damage: Seasonal vine performance and wine composition in two vitis vinifera cultivars	American Journal of Enology and Viticulture
Jianhong, Z.; Mingda, W.; Haotian, L.; Zhanguo, Z.; Guole, L.; Lei, Z.; Linlin, S.; Min, C.; Tian, Y.	2022	Investigation and research on We-Media platforms opened and operated by surgeons in tertiary first-class hospitals	Chinese Journal of Digestive Surgery
Al-Maroof, R.; Ayoubi, K.; Alhumaid, K.; Aburayya, A.; Alshurideh, M.; Alfaisal, R.; Salloum, S.	2021	The acceptance of social media video for knowledge acquisition, sharing and application: A comparative study among YouYube users and TikTok users’ for medical purposes	International Journal of Data and Network Science
Lara, M.; Díaz Fuentes, C.; Calderón, J.; Geschwind, S.; Tarver, M.; Han, B.	2021	Pilot of a Community Health Worker Video Intervention for Immigrant Day Laborers at Occupational Health Risk	Frontiers in Public Health
Wu, F.; Li, A.; Cai, G.; Tan, Z.; Yang, R.	2021	Construction of empirical models for leaf area estimation in six Passiflora species	Journal of Fruit Science
Qian, J.; Dong, Y.	2022	Surrogate-assisted seismic performance assessment incorporating vine copula captured dependence	Engineering Structures
Lipinski, E.; Wilson, K.; Kortes-Miller, K.; Stinchcombe, A.	2022	The power of story: bringing 2SLGBTQ+ digital stories into gerontology settings	Gerontology and Geriatrics Education
Schoenherr, D.T.; Dereski, M.O.; Bernacki, K.D.; Khayyata, S.; Attardi, S.M.	2022	Development and evaluation of an online integrative histology module: simple design, low-cost, and improves pathology self-efficacy	Medical Education Online
Zhang, N.; Ruan, M.; Wang, S.; Paul, L.; Li, X.	2022	Discriminative Few Shot Learning of Facial Dynamics in Interview Videos for Autism Trait Classification	IEEE Transactions on Affective Computing
Lazcano, C.; Gonzalez-Maldonado, N.; Yao, E.H.; Wong, C.T.F.; Merrilees, J.J.; Falcone, M.; Peterson, J.D.; Casassa, L.F.; Decock, C.	2022	Sheep grazing as a strategy to manage cover crops in Mediterranean vineyards: Short-term effects on soil C, N and greenhouse gas (N2O, CH4, CO2) emissions	Agriculture, Ecosystems and Environment
Li, Y.-X.; Dong, X.-F.; Yang, A.-L.; Zhang, H.-B.	2022	Diversity and pathogenicity of Alternaria species associated with the invasive plant Ageratina adenophora and local plants	PeerJ
Abdel-Aziz, S.; Galal, Y.S.; Al Hanafy, S.H.; Ghamrawy, M.; Shaheen, D.S.M.	2022	Digital Storytelling: A Video-based Approach for Engaging University Students in Health Education	Open Access Macedonian Journal of Medical Sciences
Liu, F.; Liu, D.	2022	Mining the Mental Health Crisis Among College Students Using Big Data : - - A Data Analysis based on TikTok
Gu, S.; Ping, J.; Xu, M.; Zhou, Y.	2021	TikTok browsing for anxiety relief in the preoperative period: A randomized clinical trial	Complementary Therapies in Medicine
Li, X.; Li, S.; Li, J.; Yao, J.; Xiao, X.	2021	Detection of fake-video uploaders on social media using Naive Bayesian model with social cues	Scientific Reports
Wang, X.; Zhou, L.; Yao, L.; He, F.; Peng, H.; Yang, D.; Huang, X.	2022	Effect of DCNN model-assisted colorectal polyp detection system on the detection of colorectal polyps by junior physicians	Journal of Shanghai Jiaotong University (Medical Science)
MacDonald, S.L.; Schartel, T.E.; Cooper, M.L.	2021	Exploring Grower-sourced Data to Understand Spatiotemporal Trends in the Occurrence of a Vector, Pseudococcus maritimus (Hemiptera: Pseudococcidae) and Improve Grapevine Leafroll Disease Management	Journal of Economic Entomology
Liu, J.; Lu, C.; Lu, S.	2021	Research on the influencing factors of audience popularity level of covid-19 videos during the covid-19 pandemic	Healthcare (Switzerland)
Toth, N.; Sedlar, A.; Radman, S.; Fabek Uher, S.; Zutic, I.; Benko, B.	2021	Effect of rootstock on growth dynamics and yield components of early watermelon cultivars
Mian, G.; Cipriani, G.; Saro, S.; Martini, M.; Ermacora, P.	2022	Evaluation of germplasm resources for resistance to kiwifruit vine decline syndrome (KVDS)
Northall, A.; Mukhopadhyay, B.; Weber, M.; Petri, S.; Prudlo, J.; Vielhaber, S.; Schreiber, S.; Kuehn, E.	2022	An Automated Tongue Tracker for Quantifying Bulbar Function in ALS	Frontiers in Neurology
Breza, E.; Stanford, F.C.; Alsan, M.; Alsan, B.; Banerjee, A.; Chandrasekhar, A.G.; Eichmeyer, S.; Glushko, T.; Goldsmith-Pinkham, P.; Holland, K.; Hoppe, E.; Karnani, M.; Liegl, S.; Loisel, T.; Ogbu-Nwobodo, L.; Olken, B.A.; Torres, C.; Vautrey, P.-L.; Warner, E.T.; Wootton, S.; Duflo, E.	2021	Effects of a large-scale social media advertising campaign on holiday travel and COVID-19 infections: a cluster randomized controlled trial	Nature Medicine
Kubota, K.; Kelly, T.-L.; Sato, T.; Pratt, N.; Roughead, E.; Yamaguchi, T.	2021	A novel weighting method to remove bias from within-subject exposure dependency in case-crossover studies	BMC Medical Research Methodology
Barta, K.; Andalibi, N.	2021	Constructing Authenticity on TikTok: Social Norms and Social Support on the "fun" Platform	Proceedings of the ACM on Human-Computer Interaction
Basch, C.H.; Fera, J.; Quinones, N.	2021	A content analysis of direct-to-consumer DNA testing on TikTok	Journal of Community Genetics
Jaime, C.; Samuel, L.; Fera, J.; Basch, C.H.	2023	Discussing health while seeking community: A descriptive study of celiac disease on TikTok	Nutrition and Health
Tanjila, N.; Islam, S.; Akhter, M.S.; Alam, M.S.; Begum, M.F.	2022	In vitro effects of different fungicides (botanicals, chemicals, and bio-agents) on mycelial growth of Sclerotium rolfsii causing betel vine (Piper betle L) foot rot disease in Bangladesh	Archives of Phytopathology and Plant Protection
Zhang, Y.; Wang, Z.; Feng, S.; Wang, F.	2021	Effects of Soil Wetted Percentages and Nitrogen Fertilizations on Sweet Potato Growth under Drip Irrigation with Film Mulching	Nongye Jixie Xuebao/Transactions of the Chinese Society for Agricultural Machinery
Han, F.; Li, D.; Zhao, T.; Liu, X.; Zhang, Q.; Zhong, C.	2022	A new edible ornamental kiwifruit cultivar Mantianhong No. 2	Journal of Fruit Science
Hesler, S.; Cox, R.; Bhandari, R.; Loeb, G.; Martinson, T.; Fuchs, M.	2022	Spatial Roguing Reduces the Incidence of Leafroll Disease and Curtails Its Spread in a Finger Lakes Cabernet franc Vineyard	American Journal of Enology and Viticulture
Khan, Y.; Thakur, S.	2022	Fake News Detection of South African COVID-19 Related Tweets using Machine Learning
D'Urso, P.; De Giovanni, L.; Vitale, V.	2022	A D-vine copula-based quantile regression model with spatial dependence for COVID-19 infection rate in Italy	Spatial Statistics
Nyirenda, D.; Payesa, C.; Ntaba, J.; Mhango, R.; Kingori, P.; Parker, M.; Desmond, N.	2022	Power and Powerlessness in a Group Based Digital Story Telling Project-An Exploration of Community Perceptions of Health Concerns in Urban Malawi	Frontiers in Public Health
Modesti, M.; Forniti, R.; Brunori, E.; Mencarelli, F.; Bellincontro, A.; Tonutti, P.	2022	Ozone treatments to induce systemic-acquired resistance in leaves of potted vines: molecular responses and NIR evaluation for identifying effective dose and exposition duration	Oeno One
Kong, W.; Song, S.; Zhao, Y.C.; Zhu, Q.; Sha, L.	2021	Tiktok as a health information source: Assessment of the quality of information in diabetes-related videos	Journal of Medical Internet Research
Cameron, L.; Mauro, I.; Settee, K.	2021	"A Return to and of the Land": Indigenous Knowledge and Climate Change Initiatives across the Canadian Prairies	Journal of Ethnobiology
Fujiyoshi, P.T.; Lawrence, D.P.; Travadon, R.; Cooper, M.; Verdegaal, P.; Schwebs, S.; Baumgartner, K.	2021	Detection of spores of causal fungi of dieback-type trunk diseases in young, asymptomatic vineyards and mature, symptomatic vineyards	Crop Protection
Cueva, K.; Schmidt, J.; Cueva, M.	2021	Learning Together: Sharing Circles in Rural Alaska on Cancer Education Priorities for Youth	Journal of Cancer Education
Morales, M.; Fahrion, A.; Watkins, S.L.	2022	#NicotineAddictionCheck: Puff Bar Culture, Addiction Apathy, and Promotion of E-Cigarettes on TikTok	International Journal of Environmental Research and Public Health
Mondello, V.; Lemaître-Guillier, C.; Trotel-Aziz, P.; Gougeon, R.; Acedo, A.; Schmitt-Kopplin, P.; Adrian, M.; Pinto, C.; Fernandez, O.; Fontaine, F.	2022	Assessment of a New Copper-Based Formulation to Control Esca Disease in Field and Study of Its Impact on the Vine Microbiome, Vine Physiology and Enological Parameters of the Juice	Journal of Fungi
García-Martínez, M.M.; Campayo, A.; Moratalla-López, N.; de la Hoz, K.S.; Alonso, G.L.; Salinas, M.R.	2021	Ozonated water applied in grapevines is a new agronomic practice that affects the chemical quality of wines	European Food Research and Technology
Cao, X.	2022	Learning of Short Video Text Description of Nursing Teaching Based on Transformer	Computational Intelligence and Neuroscience
Yang, Y.; Yu, L.; He, J.; Zhou, Y.; Xu, S.; Liu, Z.	2022	Effect of Fungal-fermentation Process on Flavor Quality in Different Grades Vine Tea	Science and Technology of Food Industry
Nakatsubo, F.; Ueda, H.; Yoshida, T.; Inoue, M.; Nakanishi, S.; Sakai, A.; Li, L.-W.	2021	The Educational Intention behind Non-Intervention: A Case on the Japanese Mimamoru Approach as Early Childhood Teachers’ Professionalism	Croatian Journal of Education
Marengo, D.; Angelo Fabris, M.; Longobardi, C.; Settanni, M.	2022	Smartphone and social media use contributed to individual tendencies towards social media addiction in Italian adolescents during the COVID-19 pandemic	Addictive Behaviors
Amin, H.; Mokarram, M.; Zarei, A.R.	2023	Multi-criteria decision analysis integrated with GIS to determine land suitability for cultivation and best harvest time of vine	Journal of the Science of Food and Agriculture
Hammad, M.; Guillemette, T.; Alem, M.; Bastide, F.; Louanchi, M.	2021	First report of three species of Trichoderma isolated from the rhizosphere in Algeria and the high antagonistic effect of Trichoderma brevicompactum to control grey mould disease of tomato	Egyptian Journal of Biological Pest Control
Landi, L.; Foglia, R.; Murolo, S.; Romanazzi, G.	2021	The mycorrizal status in vineyards affected by esca	Journal of Fungi
Olvera, C.; Stebbins, G.T.; Goetz, C.G.; Kompoliti, K.	2021	TikTok Tics: A Pandemic Within a Pandemic	Movement Disorders Clinical Practice
Vršič, S.; Vršič, K.	2021	‘Pinore’: The New Red Wine Variety Cross-Bred between ‘Pinot noir’ and ‘Regent’ Vines	Plants
Song, Y.; Chen, J.; Sørensen, J.D.; Li, J.	2022	Multi-parameter full probabilistic modeling of long-term joint wind-wave actions using multi-source data and applications to fatigue analysis of floating offshore wind turbines	Ocean Engineering
Li, H.; Huang, G.; Li, Y.; Sun, J.; Gao, P.	2021	A c‐vine copula‐based quantile regression method for streamflow forecasting in xiangxi river basin, China	Sustainability (Switzerland)
Hwang, H.-J.; Hwang, Y.J.; Kim, Y.J.; Kim, M.; Hwang, K.-A.	2022	Immature sword bean pods (Canavalia gladiata) inhibit adipogenesis in C3H10T1/2 cells and mice with high-fat diet-induced obesity	Journal of the Chinese Medical Association : JCMA
Mishu, M.P.; Elsey, H.; Choudhury, A.R.; Dastagir, S.; Khan, S.; Tahsin, T.; Suma, H.M.; Karmaker, R.; Dogar, O.	2021	Co-producing an intervention for tobacco cessation and improvement of oral health among diabetic patients in Bangladesh	BMC Oral Health
Zhou, M.; Liu, S.-D.	2022	Be my boss: Migrant youth and the contradiction of hope labour on Kuaishou	New Media and Society
Sabaghian, S.; Braschi, G.; Vannini, L.; Patrignani, F.; Samsulrizal, N.H.; Lanciotti, R.	2021	Isolation and identification of wild yeast from malaysian grapevine and evaluation of their potential antimicrobial activity against grapevine fungal pathogens	Microorganisms
Li, M.; Obregon, R.; Heit, J.J.; Norbash, A.; Hawkes, E.W.; Morimoto, T.K.	2021	VINE Catheter for Endovascular Surgery	IEEE Transactions on Medical Robotics and Bionics
Gur, L.; Cohen, Y.; Frenkel, O.; Schweitzer, R.; Shlisel, M.; Reuveni, M.	2022	Mixtures of Macro and Micronutrients Control Grape Powdery Mildew and Alter Berry Metabolites	Plants
Copp, C.R.; Kc, A.N.; Levin, A.D.	2022	Cluster Thinning Does Not Improve Fruit Composition in Grapevine Red Blotch Virus-infected Vitis vinifera L.	American Journal of Enology and Viticulture
Soriano-Ayala, E.; Bonillo Díaz, M.; Cala, V.C.	2022	TikTok and Child Hypersexualization: Analysis of Videos and Narratives of Minors	American Journal of Sexuality Education
Lang, H.; Gao, W.-J.	2022	Phylogenetic Analysis and Biological Evaluation of Compound Extracted from Cucumis sativus on Bronchial Asthma	Latin American Journal of Pharmacy
Wood, J.L.; Stringham, N.	2022	The UnEssay project as an enriching alternative to practical exams in pre-professional and graduate education	Journal of Biological Education
Mohanan, A.; Sharma, A.	2021	Momordica balsamina, a new natural host of begomovirus and its first report in India	Indian Phytopathology
Perazzolli, M.; Nesler, A.; Giovannini, O.; Antonielli, L.; Puopolo, G.; Pertot, I.	2020	Ecological impact of a rare sugar on grapevine phyllosphere microbial communities	Microbiological Research
Meinlschmidt, G.; Tegethoff, M.; Belardi, A.; Stalujanis, E.; Oh, M.; Jung, E.K.; Kim, H.-C.; Yoo, S.-S.; Lee, J.-H.	2020	Personalized prediction of smartphone-based psychotherapeutic micro-intervention success using machine learning	Journal of Affective Disorders
Brown, A.A.; Lawrence, D.P.; Baumgartner, K.	2020	Role of basidiomycete fungi in the grapevine trunk disease esca	Plant Pathology
Blythe, J.; Spiring, R.	2020	The virtual home visit	Education for Primary Care
Wegner-Clemens, K.; Rennig, J.; Beauchamp, M.S.	2020	A relationship between autism-spectrum quotient and face viewing behavior in 98 participants	PLoS ONE
Carisse, O.; Levasseur, A.; Provost, C.	2020	Influence of leaf wetness duration and temperature on infection of grape leaves by Elsinoe ampelina under controlled and vineyard conditions	Plant Disease
Shan, W.; Hu, H.; Wang, H.; Wang, J.; Wang, H.; Yuan, Y.; Zhao, Q.; Zhang, W.; Wang, Q.	2020	Grape growth enhancement and disease promotion by microecologics agents in Baotou	Journal of Fruit Science
Michimae, H.; Matsunami, M.; Emura, T.	2020	Robust ridge regression for estimating the effects of correlated gene expressions on phenotypic traits	Environmental and Ecological Statistics
Russell, S.; Ripley, V.; Elliott, R.; Barnes, C.	2021	Patient and nurse perceptions of an innovative TV wellness channel in an acute medical ward: A feasibility study	BMJ Innovations
Richards, A.; Estaki, M.; Úrbez-Torres, J.R.; Bowen, P.; Lowery, T.; Hart, M.	2020	Cover crop diversity as a tool to mitigate vine decline and reduce pathogens in vineyard soils	Diversity
Rosa, D.J.; Ambrosini, V.G.; Kokkoris, V.; Brunetto, G.; Hart, M.; Ricachenevsky, F.; Pescador, R.	2020	Lime Protection for Young Vines Exposed to Copper Toxicity	Water, Air, and Soil Pollution
Vandebroek, I.; Picking, D.; Tretina, J.; West, J.; Grizzle, M.; Sweil, D.; Green, U.; Lindsay, D.	2021	Root Tonics and Resilience: Building Strength, Health, and Heritage in Jamaica	Frontiers in Sustainable Food Systems
Xie, K.; He, X.; Chen, K.; Sakao, K.; Hou, D.-X.	2020	Ameliorative effects and molecular mechanisms of vine tea on western diet-induced NAFLD	Food and Function
Gorayeb, E.S.; Maranho Watanabe, L.F.; Barbi Pereira, Y.A.; Dovigo, L.H.; Bello, V.H.; Morcilo de Souza, I.; Dourado Cruciol, G.C.; Vicentin, E.; Pereira Sartori, M.M.; Krause-Sakate, R.	2021	Performance and preference of Bemisia tabaci on cucumbers: Understanding the recent outbreaks of Mediterranean cryptic species in Brazil	Crop Protection
Bigot, G.; Sivilotti, P.; Stecchina, M.; Lujan, C.; Freccero, A.; Mosetti, D.	2020	Long-term effects of Trichoderma asperellum and Trichoderma gamsii on the prevention of esca in different vineyards of Northeastern Italy	Crop Protection
Cirillo, C.; Arena, C.; Rouphael, Y.; Caputo, R.; Amitrano, C.; Petracca, F.; De Francesco, S.; Vitale, E.; Erbaggio, A.; Bonfante, A.; De Micco, V.	2021	Counteracting the Negative Effects of Copper Limitations Through the Biostimulatory Action of a Tropical Plant Extract in Grapevine Under Pedo-Climatic Constraints	Frontiers in Environmental Science
Alanazi, F.A.	2021	Sequential Truncation of R -Vine Copula Mixture Model for High-Dimensional Datasets	International Journal of Mathematics and Mathematical Sciences
Balestra, A.C.; Sandy, C.M.; Ramalho, F.; Júnior, A.A.J.; Contini, S.H.T.; Crevelin, E.J.; Carmona, F.; Pereira, A.M.S.; Borges, M.C.	2021	Aqueous Pyrostegia venusta (Ker Gawl.) Miers extract attenuates allergen-induced asthma in a mouse model via an antioxidant mechanism	Journal of Asthma
Qiao, Z.; Liu, Q.; Dai, H.	2020	Effects of exogenous 6-BA on anthocyanin synthesis in 'Merlot' grape	Journal of Fruit Science
Vavasseur, A.; Muscari, F.; Meyrignac, O.; Nodot, M.; Dedouit, F.; Revel-Mouroz, P.; Dercle, L.; Rozenblum, L.; Wang, L.; Maulat, C.; Rousseau, H.; Otal, P.; Dercle, L.; Mokrane, F.-Z.	2020	Blended learning of radiology improves medical students’ performance, satisfaction, and engagement	Insights into Imaging
Lee, I.-S.; Kim, K.; Park, H.-J.; Lee, H.; Jung, W.-M.; Kim, D.-W.; Chae, Y.	2021	Neural oscillation associated with contagious itch in patients with atopic dermatitis	Brain Sciences
Sobstyl, E.; Szopa, A.; Ekiert, H.; Gnat, S.; Typek, R.; Choma, I.M.	2020	Effect directed analysis and TLC screening of Schisandra chinensis fruits	Journal of Chromatography A
Sukut, S.L.; Mayer, M.N.; D'Eon, M.F.; Burbridge, B.E.; Waldner, C.L.	2021	Comparingtwo resources used toteach pulmonary patterns for a flipped veterinary radiology course	Journal of Veterinary Medical Education
Trost, S.; Dieterle, J.; Herrmann, M.; Signerski-Krieger, J.	2020	Video presentations for examination questions in psychiatry: A pilot study	Nervenarzt
Lengyel, S.; Knapp, D.G.; Karácsony, Z.; Geml, J.; Tempfli, B.; Kovács, G.M.; Váczy, K.Z.	2020	Neofabraea kienholzii, a novel causal agent of grapevine trunk diseases in Hungary	European Journal of Plant Pathology
Würz, D.A.; Rufato, L.; Bogo, A.; Allebrandt, R.; Pereira de Bem, B.; Marcon Filho, J.L.; Brighenti, A.F.; Bonin, B.F.	2020	Effects of leaf removal on grape cluster architecture and control of Botrytis bunch rot in Sauvignon Blanc grapevines in Southern Brazil	Crop Protection
Chen, X.; He, H.-Z.; Chen, G.-K.; Li, H.-S.	2020	Effects of biochar and crop straws on the bioavailability of cadmium in contaminated soil	Scientific Reports
Devan, H.; Elphick-laveta, T.; Lynch, M.; MacDonell, K.; Marshall, D.; Tuhi, L.; Grainger, R.	2021	“Power of Storytelling”: A Content Analysis of Chronic Pain Narratives on YouTube	Canadian Journal of Pain
Gangl, H.; Tiefenbrunner, M.; Leitner, G.; Tiefenbrunner, I.; Tiefenbrunner, W.	2021	The use of drones to detect and quantify grapevine diseases (Bacterioses and viroses) in the vineyard.	Mitteilungen Klosterneuburg
Larach, A.; Torres, C.; Riquelme, N.; Valenzuela, M.; Salgado, E.; Seeger, M.; Besoain, X.	2020	Yield loss estimation and pathogen identification from Botryosphaeria dieback in vineyards of Central Chile over two growing seasons	Phytopathologia Mediterranea
Yagci, A.; Keskin, N.; Sucu, S.; Kunter, B.; Cangi, R.; Altinci, N.	2020	Effects of crown gall (Rhizobium vitis) disease on physical and biochemical characteristics of ‘Narince’ (Vitis vinifera L.) grape berries	Acta Horticulturae
Gan, H.; Ou, M.; Zhao, F.; Xu, C.; Li, S.; Chen, C.; Xue, Y.	2021	Automated piglet tracking using a single convolutional neural network	Biosystems Engineering
Thomas, E.; Gerster, S.; Mugabo, L.; Jean, H.; Oates, T.	2020	Computer vision supported pedestrian tracking: A demonstration on trail bridges in rural Rwanda	PLoS ONE
Li, Z.; Sun, P.; Zhang, L.; Song, S.	2021	First report of basella rugose mosaic virus infecting Anredera cordifolia in mainland of China	Crop Protection
Bowen, P.; Bogdanoff, C.; Poojari, S.; Usher, K.; Lowery, T.; Úrbez-Torres, J.R.	2020	Effects of grapevine red blotch disease on cabernet franc vine physiology, bud hardiness, and fruit and wine quality	American Journal of Enology and Viticulture
Rantsiou, K.; Giacosa, S.; Pugliese, M.; Englezos, V.; Ferrocino, I.; Río Segade, S.; Monchiero, M.; Gribaudo, I.; Gambino, G.; Gullino, M.L.; Rolle, L.	2020	Impact of Chemical and Alternative Fungicides Applied to Grapevine cv Nebbiolo on Microbial Ecology and Chemical-Physical Grape Characteristics at Harvest	Frontiers in Plant Science
Guillaume, S.; Bates, T.; Lablée, J.-L.; Betts, T.; Taylor, J.	2020	Combining spatial data layers using fuzzy inference systems: Application to an agronomic case study
Sun, F.; Fu, F.; Liao, H.; Xu, D.	2020	Analysis of multivariate dependent accelerated degradation data using a random-effect general Wiener process and D-vine Copula	Reliability Engineering and System Safety
Li, Y.; Feng, X.; Zhang, Y.; Wang, Y.; Yu, X.; Jia, R.; Yu, T.; Zheng, X.; Chu, Q.	2020	Dietary flavone from the: Tetrastigma hemsleyanum vine triggers human lung adenocarcinoma apoptosis via autophagy	Food and Function
Halleen, F.; Baloyi, M.A.; Bester, M.C.; Mostert, L.	2020	Aerial inoculum patterns of Petri disease pathogens in South African vineyards and rootstock mother blocks	Phytopathologia Mediterranea
Bove, F.; Savary, S.; Willocquet, L.; Rossi, V.	2020	Simulation of potential epidemics of downy mildew of grapevine in different scenarios of disease conduciveness	European Journal of Plant Pathology
Melvin, K.; Meyer, C.; Scarinci, N.	2021	Exploring the complexity of how families are engaged in early speech–language pathology intervention using video-reflexive ethnography	International Journal of Language and Communication Disorders
Vélez, S.; Barajas, E.; Rubio, J.A.; Vacas, R.; Poblete-Echeverría, C.	2020	Effect of missing vines on total leaf area determined by NDVI calculated from sentinel satellite data: Progressive vine removal experiments	Applied Sciences (Switzerland)
Mombini, H.; Li, R.; Zhang, Y.; Korkin, D.; Tulu, B.	2020	An exploratory study of social media analysis for rare diseases using machine learning algorithms: A case study of trigeminal neuralgia
Chen, M.; Brun, F.; Raynal, M.; Makowski, D.	2020	Delaying the first grapevine fungicide application reduces exposure on operators by half	Scientific Reports
Martínez-Bracero, M.; González-Fernández, E.; Wójcik, M.; Alcázar, P.; Fernández-González, M.; Kasprzyk, I.; Rodríguez-Rajo, F.J.; Galán, C.	2020	Airborne fungal phytopathological spore assessment in three European vineyards from different bioclimatic areas	Aerobiologia
López-Gálvez, N.; Wagoner, R.; Canales, R.A.; de Zapien, J.; Calafat, A.M.; Ospina, M.; Rosales, C.; Beamer, P.	2020	Evaluating imidacloprid exposure among grape field male workers using biological and environmental assessment tools: An exploratory study	International Journal of Hygiene and Environmental Health
da Silva, J.M.; Figueiredo, A.; Cunha, J.; Eiras-Dias, J.E.; Silva, S.; Vanneschi, L.; Mariano, P.	2020	Using rapid chlorophyll fluorescence transients to classify vitis genotypes	Plants
Asfaw, D.S.; Jones, P.R.; Edwards, L.A.; Smith, N.D.; Crabb, D.P.	2020	Using eye movements to detect visual field loss: a pragmatic assessment using simulated scotoma	Scientific Reports
Da Silva, R.S.; De Oliveira, M.M.G.; Silva, K.P.; Da Silva Vasconcelos Rodrigues, I.; Dos Santos Pinto, V.; Blank, A.F.; Fernandes, R.P.M.	2020	Synergistic effect of Cordia curassavica Jacq. essential oils association against the phytopathogen Xanthomonas campestris pv. campestris	Environmental Science and Pollution Research
Yoost, J.; Ruley, M.; Durfee, L.	2021	Acceptability of a Comprehensive Sex Education Self-Study Website for Teaching Reproductive Health: A Pilot Study Among College Students and Obstetrics and Gynecology Resident Physicians	Sexual Medicine
Castro, G.; Perpiñá, G.; Esteras, C.; Armengol, J.; Picó, B.; Pérez-de-Castro, A.	2020	Resistance in melon to Monosporascus cannonballus and M. eutypoides: Fungal pathogens associated with Monosporascus root rot and vine decline	Annals of Applied Biology
East, K.E.; Zasada, I.A.; Tarara, J.; Moyer, M.M.	2021	Field performance of winegrape rootstocks and fumigation during establishment of a chardonnay vineyard in washington	American Journal of Enology and Viticulture
Barnes, K.; Davies, H.C.; Fazendin, J.M.; Chen, H.; Lindeman, B.	2020	Can the Use of Video-Based Interventions Increase Public Knowledge About Endocrine Surgeons?	Journal of Surgical Research
Wang, M.-X.; Huang, D.; Wang, G.; Du, W.; Li, D.-Q.	2020	Vine copula-based dependence modeling of multivariate ground-motion intensity measures and the impact on probabilistic seismic slope displacement hazard analysis	Bulletin of the Seismological Society of America
Pivnick, L.K.; Gordon, R.A.; Crosnoe, R.	2020	Crowd Sourcing: Do Peer Crowd Prototypes Match Reality?	Social Psychology Quarterly
Calvo-Garrido, C.; Songy, A.; Marmol, A.; Roda, R.; Clément, C.; Fontaine, F.	2021	Description of the relationship between trunk disease expression and meteorological conditions, irrigation and physiological response in Chardonnay grapevines	Oeno One
Barron, N.J.; Hatt, B.; Jung, J.; Chen, Y.; Deletic, A.	2020	Seasonal operation of dual-mode biofilters: The influence of plant species on stormwater and greywater treatment	Science of the Total Environment
Towers, P.C.; Poblete‐echeverría, C.	2021	Effect of the illumination angle on ndvi data composed of mixed surface values obtained over vertical‐shoot‐positioned vineyards	Remote Sensing
Kavitha Lakshmi, R.; Nickolas, S.	2020	Deep Learning based Betelvine leaf Disease Detection (Piper BetleL.)
Hashim, H.; Mohamad Salleh, M.A.	2021	Communication Strategy Analysis of COVID-19 Pandemic’s Public Service Announcement (PSA) Production	Jurnal Komunikasi: Malaysian Journal of Communication
Keerthana, C.; Narayanan, R.B.	2021	Identification and Characterization of Pediococcus Species from Piper betle (Betel) Leaves	Current Microbiology
Pushpavathi, Y.; Satisha, J.; Shivashankara, K.S.; Satisha, G.C.; Sriram, S.; Lakshminarayana Reddy, M.	2020	Potassium fertilization in relation to downy mildew disease incidence in grape leaves	Vitis - Journal of Grapevine Research
Pedrotti, C.; Marcon, Â.R.; Echeverrigaray, L.; Ribeiro, R.T.D.S.; Schwambach, J.	2020	Essential oil as sustainable alternative for diseases management of grapes in postharvest and in vineyard and its influence on wine	Journal of Environmental Science and Health - Part B Pesticides, Food Contaminants, and Agricultural Wastes
Chah, J.M.; Anugwa, I.Q.; Nwafor, I.M.	2020	Factors driving adoption and constraining the non-adoption of biofortified orange fleshed sweet potatoes (Ofsp) among farmers in Abia State, Nigeria	Journal of Agriculture and Rural Development in the Tropics and Subtropics
Lu, Z.; Nam, I.	2021	Research on the Influence of New Media Technology on Internet Short Video Content Production under Artificial Intelligence Background	Complexity
Birhane, E.; Fekensa, Z.; Tewolde-Berhan, S.; Rannestad, M.M.; Solomon, N.	2020	The diversity and distribution of lianas under various disturbance regimes in Chilimo dry Afromontane forest, Ethiopia	Global Ecology and Conservation
Chu, Z.; Shi, X.; Chen, G.; He, X.; Qian, Y.; Wang, H.; Tao, L.; Liu, Y.; Jiang, W.; Chen, J.	2021	COE Inhibits Vasculogenic Mimicry by Targeting EphA2 in Hepatocellular Carcinoma, a Research Based on Proteomics Analysis	Frontiers in Pharmacology
McKean, B.; Flavell, J.C.; Over, H.; Tipper, S.P.	2020	Three minutes to change preferences: Perceptual fluency and response inhibition: Three minutes to change preferences	Royal Society Open Science
D'Angelo, S.; Ascione, A.	2020	Guarana and physical performance: A myth or reality?	Journal of Human Sport and Exercise
Molnar, M.; Voegele, R.T.; Fischer, M.	2020	Grapevine trunk diseases in German viticulture IV. Spreading of spores of Phaeomoniella chlamydospora in Esca-affected vineyards	Vitis - Journal of Grapevine Research
Carro-Huerga, G.; Compant, S.; Gorfer, M.; Cardoza, R.E.; Schmoll, M.; Gutiérrez, S.; Casquero, P.A.	2020	Colonization of vitis vinifera L. By the endophyte trichoderma sp. strain t154: Biocontrol activity against phaeoacremonium minimum	Frontiers in Plant Science
Reuter, K.; Wilson, M.L.; Moran, M.; Le, N.; Angyan, P.; Majmundar, A.; Kaiser, E.M.; Unger, J.B.	2021	General audience engagement with antismoking public health messages across multiple social media sites: Comparative analysis	JMIR Public Health and Surveillance
Duran, L.Q.; Almeida, A.M.P.; Figueiredo-Braga, M.	2020	Digital Audiovisual Narratives as depression literacy promoters : Development of psychoeducational intervention DEEP
Levin, A.D.; KC, A.N.	2020	Water Deficits Do Not Improve Fruit Quality in Grapevine Red Blotch Virus-Infected Grapevines (Vitis vinifera L.)	Frontiers in Plant Science
Kwon, M.; Gaughan, M.R.; Park, E.	2021	Flipping the Classroom: Incorporating Video Production in Public Health Nursing Education	Creative Nursing
Stücker, M.	2021	Conservative treatment of varicose veins	Hautarzt
Rusin, C.; Cavalcanti, F.R.; de Lima, P.C.G.; Faria, C.M.D.R.; Almança, M.A.K.; Botelho, R.V.	2020	Control of the fungi lasiodiplodia theobromae, the causal agent of dieback, in cv. Syrah grapevines	Acta Scientiarum - Agronomy
Ng, Z.-C.; Mahmud, S.H.R.S.; Tan, S.-H.	2021	Effects of Cytokinin in Enhancing the Multiplication of Vegetative Hylocereus polyrhizus
Bahr, C.; Schmidt, D.; Friedel, M.; Kahlen, K.	2021	Leaf removal effects on light absorption in virtual Riesling canopies (Vitis vinifera)	In Silico Plants
Laurent, V.; Saillard, J.; Thierry, M.; Lepelletier, A.; Fronteau, C.; Huon, J.-F.	2021	Anticancer agents and phytotherapy: Interactions that are often unrecognized	Journal of Oncology Pharmacy Practice
Unni, Z.; Weinstein, E.	2021	Shelter in Place, Connect Online: Trending TikTok Content During the Early Days of the U.S. COVID-19 Pandemic	Journal of Adolescent Health
Francisco, M.E.Z.; Ruhela, S.	2021	Investigating TikTok as an AI user platform
Muhammad, N.; Ullah, S.; Rauf, A.; Atif, M.; Patel, S.; Israr, M.; Akbar, S.; Shehzad, O.; Saeed, M.; Bawazeer, S.; Uddin, M.S.; Derkho, M.; Shariati, M.A.; Mubarak, M.S.	2021	Evaluation of the anti-diarrheal effects of the whole plant extracts of Cuscuta reflexa Roxb in pigeons	Toxicology Reports
Hemalatha, C.N.; Mehurnisha, K.; Preethi, B.; Keerthana, V.; Harikrishnan, N.	2020	Antioxidant activity of kiwi fruit (Actindia chinensis)	International Journal of Research in Pharmaceutical Sciences
Chouinard, A.; Charpentier, D.; Doucet, S.; Messier, C.; Vachon, M.-F.	2020	From theory to practice: implementing a standardized, interactive education session on oral anticancer medication (OAM) for patients and their caregivers	Supportive Care in Cancer
Donaghy, K.P.	2021	Implications for Regional Science of the “Rebuilding Macroeconomic Theory Project”	International Regional Science Review
Li, J.; Liu, Y.	2021	Intervention effect of the video health education model based on solution-focused theory on adolescents’ mental health during the COVID-19 pandemic	Iranian Journal of Public Health
Nikoloulopoulos, A.K.	2020	A multinomial quadrivariate D-vine copula mixed model for meta-analysis of diagnostic studies in the presence of non-evaluable subjects	Statistical Methods in Medical Research
Forge, T.; Smit, R.; Neilsen, D.; Neilsen, G.	2021	Potential impacts of the ring nematode, Mesocriconema xenoplax, on grapevines in British Columbia: A microplot study	Journal of Nematology
Sefidi, S.; Ganjali, M.; Baghfalaki, T.	2021	Pair copula construction for longitudinal data with zero-inflated power series marginal distributions	Journal of Biopharmaceutical Statistics
Shabanian, M.; Xiao, H.; Meng, B.	2020	Seasonal dynamics and tissue distribution of two major viruses associated with grapevine Leafroll under cool climate condition	European Journal of Plant Pathology
Serra, S.; Ligios, V.; Schianchi, N.; Prota, V.A.; Deidda, A.; Scanu, B.	2021	Incidence of grapevine trunk diseases on four cultivars in Sardinia, Southern Italy	Vitis - Journal of Grapevine Research
Ajatta, M.A.; Oladipupo, O.R.; Josiah, S.S.; Osundahunsi, O.F.; Omoba, O.S.	2021	Cognitive impairment by non-insulin-dependent diabetes mellitus was attenuated by dietary supplements of marble vine (Dioclea reflexa) and plantain (Musa paradisiaca) dough meals in albino rats	Journal of Food Biochemistry
Arinitwe, R.; Willson, A.; Batenhorst, S.; Cartledge, P.T.	2020	Using a global health media project video to increase knowledge and confidence in the mothers of admitted neonates in Rwanda: A prospective interventional study	Journal of Tropical Pediatrics
Vystavna, Y.; Schmidt, S.I.; Klimenko, O.E.; Plugatar, Y.V.; Klimenko, N.I.; Klimenko, N.N.	2020	Species-dependent effect of cover cropping on trace elements and nutrients in vineyard soil and Vitis	Journal of the Science of Food and Agriculture
Brook, A.; De Micco, V.; Battipaglia, G.; Erbaggio, A.; Ludeno, G.; Catapano, I.; Bonfante, A.	2020	A smart multiple spatial and temporal resolution system to support precision agriculture from satellite images: Proof of concept on Aglianico vineyard	Remote Sensing of Environment
Cabaleiro, C.; Pesqueira, A.M.; García-Berrios, J.J.	2021	Influence of Grapevine Leafroll-associated Virus-3 in Mature Plants of Vitis vinifera L. cv Albarino on 110R and 196.17C Rootstocks	South African Journal of Enology and Viticulture
Cooper, E.C.; Maher, J.A.; Naaseh, A.; Crawford, E.W.; Chinn, J.O.; Runge, A.S.; Lucas, A.N.; Zezoff, D.C.; Bera, K.R.; Dinicu, A.I.; White, K.M.; Tewari, S.E.; Hari, A.; Bernstein, M.; Chang, J.; Ziogas, A.; Pearre, D.C.; Tewari, K.S.	2021	Implementation of human papillomavirus video education for women participating in mass cervical cancer screening in Tanzania
Kerkech, M.; Hafiane, A.; Canals, R.	2020	Vine disease detection in UAV multispectral images using optimized image registration and deep learning segmentation approach	Computers and Electronics in Agriculture
Gispert, C.; Kaplan, J.D.; Deyett, E.; Rolshausen, P.E.	2020	Long-term benefits of protecting table grape vineyards against trunk diseases in the california desert	Agronomy
Cardi, V.; Albano, G.; Ambwani, S.; Cao, L.; Crosby, R.D.; MacDonald, P.; Schmidt, U.; Treasure, J.	2020	A randomised clinical trial to evaluate the acceptability and efficacy of an early phase, online, guided augmentation of outpatient care for adults with anorexia nervosa	Psychological Medicine
Jegal, T.-H.; Lee, S.-W.; Hwang, J.-Y.	2020	Coping with hygiene under the COVID-19 and perceptions of food service quality as well as revisit intention of restaurant customer: A scenario-based case study	Journal of the Korean Society of Food Science and Nutrition
Haidar, R.; Yacoub, A.; Pinard, A.; Roudet, J.; Fermaud, M.; Rey, P.	2020	Synergistic effects of water deficit and woodinhabiting bacteria on pathogenicity of the grapevine trunk pathogen Neofusicoccum parvum	Phytopathologia Mediterranea
Ay, J.-S.; Gozlan, E.	2020	Disease dispersion as a spatial interaction: The case of Flavescence Dorée	Natural Resource Modeling
Alkan, A.; Abdullah, M.Ü.; Abdullah, H.O.; Assaf, M.; Zhou, H.	2021	A smart agricultural application: automated detection of diseases in vine leaves using hybrid deep learning	Turkish Journal of Agriculture and Forestry
Ren, C.; Tucker, J.D.; Tang, W.; Tao, X.; Liao, M.; Wang, G.; Jiao, K.; Xu, Z.; Zhao, Z.; Yan, Y.; Lin, Y.; Li, C.; Wang, L.; Li, Y.; Kang, D.; Ma, W.	2020	Digital crowdsourced intervention to promote HIV testing among MSM in China: study protocol for a cluster randomized controlled trial	Trials
Battiston, E.; Compant, S.; Antonielli, L.; Mondello, V.; Clément, C.; Simoni, A.; Di Marco, S.; Mugnai, L.; Fontaine, F.	2021	In planta Activity of Novel Copper(II)-Based Formulations to Inhibit the Esca-Associated Fungus Phaeoacremonium minimum in Grapevine Propagation Material	Frontiers in Plant Science
Kwon, K.-J.; Urrintuya, O.; Kim, S.-Y.; Yang, J.-C.; Sung, J.-W.; Park, B.-J.	2020	Removal potential of particulate matter of 12 woody plant species for landscape planting	Journal of People, Plants, and Environment
Richmond, E.; McColm, R.; McCaig, M.; Binnie, V.	2021	Improving outcomes for trauma-experienced individuals through the delivery of trauma awareness training for multi-organisational public sector workers	Journal of Mental Health Training, Education and Practice
Pereira, G.E.; Padhi, E.M.T.; Sudarshana, M.R.; Fialho, F.B.; Medina-Plaza, C.; Girardello, R.C.; Tseng, D.; Bruce, R.C.; Erdmann, J.N.; Slupsky, C.M.; Oberholster, A.	2021	Impact of grapevine red blotch disease on primary and secondary metabolites in ‘Cabernet Sauvignon’ grape tissues	Food Chemistry
Politi, M.; Friso, F.; Saucedo, G.; Torres, J.	2021	Traditional Use of Banisteriopsis caapi Alone and Its Application in a Context of Drug Addiction Therapy	Journal of Psychoactive Drugs
Nikoloulopoulos, A.K.	2020	An extended trivariate vine copula mixed model for meta-analysis of diagnostic studies in the presence of non-evaluable outcomes	International Journal of Biostatistics
Xu, J.-B.; Gao, G.-C.; Yuan, M.-J.; Huang, X.; Zhou, H.-Y.; Zhang, Y.; Zheng, Y.-X.; Wu, Z.; Feng, J.-M.; Wu, J.-M.	2020	Lignans from Schisandra chinensis ameliorate alcohol and CCl4-induced long-term liver injury and reduce hepatocellular degeneration via blocking ETBR	Journal of Ethnopharmacology
García-Pastor, M.E.; Zapata, P.J.; Castillo, S.; Martínez-Romero, D.; Valero, D.; Serrano, M.; Guillén, F.	2020	Preharvest salicylate treatments enhance antioxidant compounds, color and crop yield in low pigmented-table grape cultivars and preserve quality traits during storage	Antioxidants
Vandresen, B.; Hötzel, M.J.	2021	Pets as family and pigs in crates: Public attitudes towards farrowing crates	Applied Animal Behaviour Science
Diniz, E.; Castro, P.; Bousfield, A.; Figueira Bernardes, S.	2020	Classism and dehumanization in chronic pain: A qualitative study of nurses’ inferences about women of different socio-economic status	British Journal of Health Psychology
Ogunleye, C.; Farnan, J.M.; Martin, S.K.; Tanksley, A.; Ngooi, S.; Venable, L.R.; Anderson, S.; Marte, J.; Meltzer, D.O.; Arora, V.M.	2020	A peer-led social media intervention to improve interest in research careers among urban youth: Mixed methods study	JMIR Medical Education
Huynh, T.; Alstatt, K.; Abram, S.V.; Schmitzer-Torbert, N.	2021	Vicarious Trial-and-Error Is Enhanced During Deliberation in Human Virtual Navigation in a Translational Foraging Task	Frontiers in Behavioral Neuroscience
Gündoğdu, S.; Uçar, Ü.; Kuruüzüm-Uz, A.	2021	SOURCES OF RESVERATROL AND ITS MEDICINAL SIGNIFICANCE	Ankara Universitesi Eczacilik Fakultesi Dergisi
Das, R.; Deshwal, D.; Sangwan, P.; Nehra, N.	2021	Music Source Separation: A Guide
Giménez, A.; Gómez, P.A.; Bustamante, M.Á.; Pérez-Murcia, M.D.; Martínez-Sabater, E.; Ros, M.; Pascual, J.A.; Egea-Gilabert, C.; Fernández, J.A.	2021	Effect of compost extract addition to different types of fertilizers on quality at harvest and shelf life of spinach	Agronomy
De Potter, T.; Yodfat, O.; Shinar, G.; Neta, A.; Reddy, V.Y.; Neuzil, P.; Veltkamp, R.; Connolly, S.J.	2020	Permanent Bilateral Carotid Filters for Stroke Prevention in Atrial Fibrillation	Current Cardiology Reports
Kitay, B.; Martin, A.; Chilton, J.; Amsalem, D.; Duvivier, R.; Goldenberg, M.	2020	Electroconvulsive Therapy: a Video-Based Educational Resource Using Standardized Patients	Academic Psychiatry
Yu, H.; Yue, M.; Wang, C.; Le Roux, J.J.; Peng, C.; Li, W.	2020	Priority effects and competition by a native species inhibit an invasive species and may assist restoration	Ecology and Evolution
Cangi, R.; Erdem, H.; Kocademir, B.	2020	The effects of cadmium (Cd) toxicity on mineral uptake of grapevine rootstocks	Acta Horticulturae
Arbuckle, M.R.; Travis, M.J.; Eisen, J.; Wang, A.; Walker, A.E.; Cooper, J.J.; Neeley, L.; Zisook, S.; Cowley, D.S.; Ross, D.A.	2020	Transforming Psychiatry from the Classroom to the Clinic: Lessons from the National Neuroscience Curriculum Initiative	Academic Psychiatry
Bruscolini, M.; Suttor, B.; Giustarini, L.; Zare, M.; Gaffinet, B.; Schumann, G.	2021	DRONE SERVICES FOR PLANT WATER-STATUS MAPPING
Rätsep, R.; Karp, K.; Maante‐kuljus, M.; Aluvee, A.; Bhat, R.	2020	Polyphenols and resveratrol from discarded leaf biomass of grapevine (Vitis sp.): Effect of cultivar and viticultural practices in estonia	Agriculture (Switzerland)
Hood, K.B.; Shook, N.J.; Dunn, C.E.; Belgrave, F.Z.	2021	The effect of affective versus cognitive persuasive messages on African American women’s attitudes toward condom use	Psychology and Health
Cole, E.; Pu, J.; Chung, H.; Quintanilla, M.	2020	Impacts of manures and manure-based composts on root lesion nematodes and Verticillium dahliae in Michigan potatoes	Phytopathology
Barkhordari-Sharifabad, M.; Saberinejad, K.; Nasiriani, K.	2021	The effect of health literacy promotion through virtual education on the self-care behaviors in patients with heart failure: A clinical trial	Journal of Health Literacy
Dobson, A.	2021	Plant ecology: Macroparasitism in plant communities	Current Biology
Ripamonti, M.; Pegoraro, M.; Morabito, C.; Gribaudo, I.; Schubert, A.; Bosco, D.; Marzachì, C.	2021	Susceptibility to flavescence dorée of different Vitis vinifera genotypes from north-western Italy	Plant Pathology
Chang, T.-S.; Wang, T.-Y.; Chiang, C.-M.; Lin, Y.-J.; Chen, H.-L.; Wu, Y.-W.; Ting, H.-J.; Wu, J.-Y.	2021	Biotransformation of celastrol to a novel, well-soluble, low-toxic and anti-oxidative celastrol-29-O-β-glucoside by Bacillus glycosyltransferases	Journal of Bioscience and Bioengineering
Li, X.; Cao, M.; Ma, W.; Jia, C.; Li, J.; Zhang, M.; Liu, C.; Cao, Z.; Faruque, M.O.; Hu, X.	2020	Annotation of genes involved in high level of dihydromyricetin production in vine tea (Ampelopsis grossedentata) by transcriptome analysis	BMC Plant Biology
Lamarre, A.; Rice, C.	2021	Healthcare providers' engagement with eating disorder recovery narratives: Opening to complexity and diversity	Medical Humanities
Cheon, J.Y.; Fenton, M.; Gjerdseth, E.; Wang, Q.; Gao, S.; Krovetz, H.; Lu, L.; Shim, L.; Williams, N.; Lybbert, T.J.	2020	Heterogeneous benefits of virus screening for grapevines in California	American Journal of Enology and Viticulture
Kumar, S.S.; Arya, M.; Mahadevappa, P.; Giridhar, P.	2020	Influence of photoperiod on growth, bioactive compounds and antioxidant activity in callus cultures of Basella rubra L.	Journal of Photochemistry and Photobiology B: Biology
Ewing, D.; Pike, A.; Dash, S.; Hughes, Z.; Thompson, E.J.; Hazell, C.; Ang, C.M.; Kucuk, N.; Laine, A.; Cartwright-Hatton, S.	2020	Helping parents to help children overcome fear: The influence of a short video tutorial	British Journal of Clinical Psychology
Zhao, J.; Wang, J.	2020	Health advertising on short-video social media: A study on user attitudes based on the extended technology acceptance model	International Journal of Environmental Research and Public Health
Nordblom, T.; Penfold, C.; Whitelaw-Weckert, M.; Norton, M.; Howie, J.; Hutchings, T.	2021	Financial comparisons of under-vine management systems in four South Australian vineyard districts*	Australian Journal of Agricultural and Resource Economics
Van Eerd, L.L.; Zhou, Y.; Turnbull, A.L.; Johnston-Monje, D.; Lazarovits, G.; Loewen, S.A.	2021	Managing tomato vine decline with soil amendments and transplant treatments: Fruit yield, quality, and plant-associated microbial communities	Canadian Journal of Plant Science
Gilligan, D.O.; Kumar, N.; McNiven, S.; Meenakshi, J.V.; Quisumbing, A.	2020	Bargaining power, decision making, and biofortification: The role of gender in adoption of orange sweet potato in Uganda	Food Policy
Roussey, C.; Delpuech, X.; Amardeilh, F.; Bernard, S.; Jonquet, C.	2021	Semantic Description of Plant Phenological Development Stages, Starting with Grapevine
Viegas, J.S.R.; Praça, F.G.; Kravicz, M.; Bentley, M.V.L.B.	2020	Therapeutic applications and delivery systems for triptolide	Drug Delivery and Translational Research
Vitale, C.; Lucchi, M.; Bissacco, D.; Bilancini, S.; D’Abate, F.; Santoliquido, A.	2020	Expert consensus on the conservative management of patients with chronic venous disease in CEAP clinical classes C0s-C3 in Italy	Phlebology
Demiray, M.B.; Sabir, A.; Attar, S.H.; Kafkas, E.	2020	Changes in Physical and Biochemical Features of Grape (Vitis vinifera L. cv ‘Prima’) Seeds as Influenced by Sustained Deficit Irrigation under Different Rootstock Effect	Erwerbs-Obstbau
Perrault, E.K.	2020	The Utility of Healthcare Providers’ Online Biographies for First-Time Patients: A Year-Long Study within a Clinical Setting	Health Communication
Brink, D.; Power, D.; Leppink, E.	2020	Results of a preceptor improvement project	Family Medicine
Tao, Z.; Wei, Y.; Wang, X.; He, X.; Huang, X.; Chua, T.-S.	2020	MGAT: Multimodal Graph Attention Network for Recommendation	Information Processing and Management
Oh, R.; Ahn, J.Y.; Lee, W.	2021	On copula-based collective risk models: from elliptical copulas to vine copulas	Scandinavian Actuarial Journal
Jiang, L.C.	2021	Effects of narrative persuasion in promoting influenza vaccination in Hong Kong: A randomized controlled trial	Patient Education and Counseling
Chu, J.N.; Collins, J.E.; Chen, T.T.; Chai, P.R.; Dadabhoy, F.; Byrne, J.D.; Wentworth, A.; Deandrea-Lazarus, I.A.; Moreland, C.J.; Wilson, J.A.B.; Booth, A.; Ghenand, O.; Hur, C.; Traverso, G.	2021	Patient and Health Care Worker Perceptions of Communication and Ability to Identify Emotion When Wearing Standard and Transparent Masks	JAMA Network Open
Checon, C.T.; Rosenfield, D.A.; Jorge-Neto, P.N.; Pizzutto, C.S.	2020	Influence of environmental enrichment on the behavioral variables of caged hyacinth macaws (Anodorhynchus hyacinthinus)	Ornithology Research
Diaz-Lara, A.; Erickson, T.M.; Golino, D.; Rwahnih, M.A.	2020	Development of a universal RT-PCR assay for grapevine vitiviruses	PLoS ONE
Meghana, P.; Jain R, S.K.; Prashanth, N.; Kumaraswamy, H.M.	2020	Phytochemical profiling and screening of protective effects of Artabotrys odoratissimus on H2O2 induced oxidative stress in HEK-293 cells and erythrocytes	Botany Letters
Omran, S.A.-A.K.	2020	Study the causes of the spread of a disease Polycythemia Rubra Vera, (PRV) in the youth stage, it is reflected in heart diseases, blood pressure and increased hemoglobin	International Journal of Pharmaceutical Research
Guo, H.-M.; Zhao, Y.; Yang, M.-N.O.; Yang, Z.-H.; Li, J.-H.	2020	The enantioselective effects and potential risks of paclobutrazol residue during cucumber pickling process	Journal of Hazardous Materials
Lu, H.; Wu, Z.; Wang, W.; Xu, X.; Liu, X.	2020	Rs-198 Liquid Biofertilizers Affect Microbial Community Diversity and Enzyme Activities and Promote Vitis vinifera L. Growth	BioMed Research International
Lazcano, C.; Deniston-Sheets, H.M.; Stubler, C.; Hodson, A.K.; Watts, K.R.; Afriyie, P.; Casassa, L.F.; Dodson Peterson, J.C.	2021	Soil management induced shifts in nematode food webs within a Mediterranean vineyard in the Central Coast of California (USA)	Applied Soil Ecology
Scully, M.; Wakefield, M.; Pettigrew, S.; Kelly, B.; Dixon, H.	2020	Parents' reactions to unhealthy food v. pro-health sponsorship options for children's sport: An experimental study	Public Health Nutrition
Liu, L.; Huang, X.; Zhang, J.; Cai, Z.; Jiang, K.; Chang, Y.	2020	Deciphering the relative importance of soil and plant traits on the development of rhizosphere microbial communities	Soil Biology and Biochemistry
Checa, O.E.; Rodriguez, M.; Wu, X.; Blair, M.W.	2020	Introgression of the afila gene into climbing garden pea (Pisum sativum L.)	Agronomy
Mwiti, F.K.; Okello, J.J.; Munei, K.; Low, J.	2020	Farmer demand for clean planting material of biofortified and non-biofortified vegetatively propagated crop varieties: The case of sweetpotato	Scientific African
Kerkech, M.; Hafiane, A.; Canals, R.; Ros, F.	2020	Vine disease detection by deep learning method combined with 3d depth information
Monaco, S.E.; Han, M.; Dietz, R.; Xing, J.; Cuda, J.; Pantanowitz, L.	2020	Assessing competency for remote telecytology rapid on-site evaluation using pre-recorded dynamic video streaming	Cytopathology
Alhasani, R.H.; Zhou, X.; Biswas, L.; Li, X.; Reilly, J.; Zeng, Z.; Shu, X.	2020	Gypenosides attenuate retinal degeneration in a zebrafish retinitis pigmentosa model	Experimental Eye Research
Abolade, J.O.; Konditi, D.B.O.; Dharmadhikary, V.M.	2021	Compact hexa-band bio-inspired antenna using asymmetric microstrip feeding technique for wireless applications	Heliyon
Shang, W.; Zhang, J.; Song, H.; Zhu, S.; Zhang, A.; Hua, Y.; Han, S.; Fu, Y.	2021	Mechanism of tetrandrine against endometrial cancer based on network pharmacology	Drug Design, Development and Therapy
Hiebert-Giesbrecht, M.R.; Avilés-Berzunza, E.; Godoy-Hernández, G.; Peña-Rodríguez, L.M.	2021	Genetic transformation of the tropical vine Pentalinon andrieuxii (Apocynaceae) via Agrobacterium rhizogenes produces plants with an increased capacity of terpenoid production	In Vitro Cellular and Developmental Biology - Plant
Lu, Y.; Stathopoulou, T.; Vasiloglou, M.F.; Pinault, L.F.; Kiley, C.; Spanakis, E.K.; Mougiakakou, S.	2020	goFOODTM: An artificial intelligence system for dietary assessment	Sensors (Switzerland)
Ge, P.; Niu, B.; Wu, Y.; Xu, W.; Li, M.; Sun, H.; Zhou, H.; Zhang, X.; Xie, J.	2020	Enhanced cancer therapy of celastrol in vitro and in vivo by smart dendrimers delivery with specificity and biosafety	Chemical Engineering Journal
Carreiro, M.M.; Fuselier, L.C.; Waltman, M.	2020	Efficacy and Nontarget Effects of Glyphosate and Two Organic Herbicides for Invasive Woody Vine Control	Natural Areas Journal
Ohletz, J.L.; Loy, J.B.	2021	Grafting melons increases yield, extends the harvest season, and prevents sudden wilt in new England	HortTechnology
Wang, J.; Wang, Z.	2021	Research on Video Classification Based on Deep Learning
Perlis, R.H.; Green, J.; Simonson, M.; Ognyanova, K.; Santillana, M.; Lin, J.; Quintana, A.; Chwe, H.; Druckman, J.; Lazer, D.; Baum, M.A.; Della Volpe, J.	2021	Association between Social Media Use and Self-reported Symptoms of Depression in US Adults	JAMA Network Open
Ueda, J.; Yamaguchi, S.; Matsuda, Y.; Okazaki, K.; Morimoto, T.; Matsukuma, S.; Sasaki, T.; Kishimoto, T.	2021	A Randomized Controlled Trial Evaluating the Effectiveness of a Short Video-Based Educational Program for Improving Mental Health Literacy Among Schoolteachers	Frontiers in Psychiatry
Gargın, S.; Altındişli, A.	2020	Determination of three different training systems effects on the quality yield and berry colouration of ‘Red Globe’ grape cultivar in Lakes Region of Turkey	Acta Horticulturae
Silva, P.	2020	First Science & Wine World Congress
Liaw, K.; Sharma, R.; Sharma, A.; Salazar, S.; Appiani La Rosa, S.; Kannan, R.M.	2021	Systemic dendrimer delivery of triptolide to tumor-associated macrophages improves anti-tumor efficacy and reduces systemic toxicity in glioblastoma	Journal of Controlled Release
Zhang, Y.; Tian, C.; Xiao, J.; Wei, L.; Tian, Y.; Liang, Z.	2020	Soil inoculation of Trichoderma asperellum M45a regulates rhizosphere microbes and triggers watermelon resistance to Fusarium wilt	AMB Express
Ojaghian, S.; Wang, L.; Xie, G.-L.	2020	Enhanced resistance to white rot in Ipomoea batatas expressing a Trichoderma harzianum chitinase gene	Journal of General Plant Pathology
Chen, M.; Xiang, L.; Wu, G.; Liao, Y.; Cai, Y.	2020	Puerarin inhibits endothelium-dependent contractions in mouse carotid arteries	Medical Science Monitor
Marinho, M.C.; Diogo, B.S.; Lage, O.M.; Antunes, S.C.	2020	Ecotoxicological evaluation of fungicides used in viticulture in non-target organisms	Environmental Science and Pollution Research
Li, W.; Li, W.; Yang, S.; Ma, Z.; Zhou, Q.; Mao, J.; Han, S.; Chen, B.	2020	Transcriptome and Metabolite Conjoint Analysis Reveals that Exogenous Methyl Jasmonate Regulates Monoterpene Synthesis in Grape Berry Skin	Journal of Agricultural and Food Chemistry
Shi, H.; Liu, C.	2021	An Innovative Video Quality Assessment Method and An Impairment Video Dataset
Poojari, S.; Moreau, D.L.; Kahl, D.; Ritchie, M.; Ali, S.; Úrbez-Torres, J.R.	2020	Disease incidence and genetic variability of economically important grapevine viruses in Nova Scotia	Canadian Journal of Plant Pathology
Baselga, F.M.E.; Schultheis, J.R.; Boyette, M.D.; Quesada-Ocampo, L.M.; Starke, K.D.; Monks, D.W.	2020	Vine removal prior to harvest, and curing duration and temperature affect the incidence and severity of internal necrosis in ‘covington’ sweetpotato	HortTechnology
Frolova, N.A.; Reznichenko, I.Yu.; Shkrabtak, N.V.; Balandin, A.V.	2020	Analysis of the chemical composition of wildlife raw material of the Far Eastern region having endoecological action
Angers, C.; Sylvain, J.; Macoir, J.	2021	Maintaining Satisfactory Communication with People Suffering from Alzheimer's Disease: Creation of Videos for Caregivers	Canadian Journal of Speech-Language Pathology and Audiology
Wong, W.C.W.; Sun, W.H.; Chia, S.M.C.; Tucker, J.D.; Mak, W.P.H.; Song, L.; Choi, K.W.Y.; Lau, S.T.H.; Wan, E.Y.F.	2020	Effectiveness of a Peer-Led Web-Based Intervention to Improve General Self-Efficacy in Using Dating Apps among Young Adults: Randomized Clustered Trial	Journal of Medical Internet Research
Jiang, T.; Yan, W.; Kong, B.; Wu, C.; Yang, K.; Wang, T.; Yan, X.; Guo, L.; Huang, P.; Jiang, M.; Xi, X.; Xu, X.	2020	The extract of Trachelospermum jasminoides (Lindl.) Lem. vines inhibits osteoclast differentiation through the NF-κB, MAPK and AKT signaling pathways	Biomedicine and Pharmacotherapy
Estrada-Villegas, S.; Hall, J.S.; van Breugel, M.; Schnitzer, S.A.	2020	Lianas reduce biomass accumulation in early successional tropical forests	Ecology
Derhé, M.A.; Tuyisingize, D.; Eckardt, W.; Emmanuel, F.; Stoinski, T.	2020	Status, diversity and trends of the bird communities in Volcanoes National Park and surrounds, Rwanda	Bird Conservation International
St-Laurent, M.; Rosenbaum, R.S.; Olsen, R.K.; Buchsbaum, B.R.	2020	Representation of viewed and recalled film clips in patterns of brain activity in a person with developmental amnesia	Neuropsychologia
Puglia, M.; Torri, G.; Martinelli, V.; Tartarini, P.	2020	Vine prunings agro – energetic chain: Experimental and economical assessment of vine pellets use in gasification power plants
Martin, A.; Jacobs, A.; Krause, R.; Amsalem, D.	2020	The Mental Status Exam: An Online Teaching Exercise Using Video-Based Depictions by Simulated Patients	MedEdPORTAL : the journal of teaching and learning resources
Wei, L.; Shen, B.; Cheng, J.; Xiang, J.; Cui, P.; Li, M.; Wu, J.	2020	Effect of different rootstocks on growth and quality of 'Xinya' grape	Journal of Fruit Science
Lee, D.; Lee, J.S.; Sezirahiga, J.; Kwon, H.C.; Jang, D.S.; Kang, K.S.	2020	Bioactive phytochemicals isolated from akebia quinata enhances glucose-stimulated insulin secretion by inducing pdx-1	Plants
Xiang, J.; Lv, Q.; Yi, F.; Song, Y.; Le, L.; Jiang, B.; Xu, L.; Xiao, P.	2019	Dietary supplementation of vine tea ameliorates glucose and lipid metabolic disorder via Akt signaling pathway in diabetic rats	Molecules
He, J.; Zhang, J.; Dong, L.; Dang, X.; Wang, L.; Cheng, L.; Huang, Y.	2019	Dihydromyricetin attenuates metabolic syndrome and improves insulin sensitivity by upregulating insulin receptor substrate-1 (Y612) tyrosine phosphorylation in db/db mice	Diabetes, Metabolic Syndrome and Obesity
Somkuwar, R.G.; Ramteke, S.D.; Sawant, S.D.; Takawale, P.	2019	Canopy Modification Influences Growth, Yield, Quality, and Powdery Mildew Incidence in Tas-A-Ganesh Grapevine	International Journal of Fruit Science
Miele, A.	2019	Rootstock-scion interaction: 6. Phenology, chilling and heat requirements of Cabernet Sauvignon grapevine	Revista Brasileira de Fruticultura
Malekshahi, H.; Bahrami, G.; Miraghaee, S.; Ahmadi, S.A.; Sajadimajd, S.; Hatami, R.; Mohammadi, B.; Keshavarzi, S.	2019	Momordica charantia reverses type II diabetes in rat	Journal of Food Biochemistry
Sgouros, D.; Katoulis, A.; Rigopoulos, D.	2018	Novel topical agent containing superoxide dismutase 100 000 IU and 4% of plant extracts as a mono-therapy for atopic dermatitis	Journal of Cosmetic Dermatology
Davis, S.A.; Carpenter, D.; Lee, C.; Garcia, N.; Reuland, D.S.; Tudor, G.; Loughlin, C.E.; Sleath, B.	2019	Effect of an Asthma Question Prompt List and Video Intervention on Adolescents’ Medication Adherence 12 Months Later	Annals of Pharmacotherapy
Hepp, J.; Störkel, L.M.; Kieslich, P.J.; Schmahl, C.; Niedtfeld, I.	2018	Negative evaluation of individuals with borderline personality disorder at zero acquaintance	Behaviour Research and Therapy
Bretreger, D.; Warner, A.; Yeo, I.-Y.	2019	Comparing remote sensing and tabulated crop coefficients to assess irrigation water use
Ransom Hardison, D.; Holland, W.C.; Currier, R.D.; Kirkpatrick, B.; Stumpf, R.; Fanara, T.; Burris, D.; Reich, A.; Kirkpatrick, G.J.; Wayne Litaker, R.	2019	Habscope: A tool for use by citizen scientists to facilitate early warning of respiratory irritation caused by toxic blooms of Karenia brevis	PLoS ONE
Shimizu, Y.; Sakurada, T.; Nakagawa, K.; Matsuoka, S.; Yui, K.; Saito, J.	2019	Effect of single intake of the dietary supplement containing ampelopsin and chitosan on the postprandial serum uric acid level-a randomized, double-blind, placebo-controlled, cross over study-	Japanese Pharmacology and Therapeutics
Jiang, H.; Lin, S.; He, S.; Lu, Y.	2019	Time-Coupled Probabilistic Modelling of Electric Vehicle Charging Station Load and its Application
He, L.; Cui, K.; Song, Y.; Zhang, Z.; Li, B.; Mu, W.; Liu, F.	2018	A precisely targeted application strategy of dipping young cucumber fruit in fungicide to control cucumber gray mold	Pest Management Science
Martínez-Bracero, M.; Alcázar, P.; Velasco-Jiménez, M.J.; Galán, C.	2019	Fungal spores affecting vineyards in Montilla-Moriles Southern Spain	European Journal of Plant Pathology
Jaffar, B.A.; Riaz, S.; Mushtaq, A.	2019	Living in a moment: Impact of TicTok on influencing younger generation into micro-fame	Journal of Content, Community and Communication
Gonçalves, F.; Carlos, C.; Crespi, A.; Villemant, C.; Trivellone, V.; Goula, M.; Canovai, R.; Zina, V.; Crespo, L.; Pinheiro, L.; Lucchi, A.; Bagnoli, B.; Oliveira, I.; Pinto, R.; Torres, L.	2019	The functional agrobiodiversity in the douro demarcated region viticulture: Utopia or reality? Arthropods as a casestudy-A review	Ciencia e Tecnica Vitivinicola
Gubb, C.; Blanusa, T.; Griffiths, A.; Pfrang, C.	2018	Can houseplants improve indoor air quality by removing CO2 and increasing relative humidity?	Air Quality, Atmosphere and Health
Wumbei, A.; Houbraken, M.; Spanoghe, P.	2019	Pesticides use and exposure among yam farmers in the Nanumba traditional area of Ghana	Environmental Monitoring and Assessment
Qarallah, B.; Al-Shboul, B.; Hiary, H.; Alsawalqah, H.; Tahat, M.; Al-Bsoul, M.; Othman, Y.A.	2019	Remote sensing of cucumber powdery mildew using advanced unmanned vehicle and image processing techniques	Fresenius Environmental Bulletin
Smertina, E.S.; Fedyanina, L.N.; Lyakh, V.A.	2020	The hepatoprotective effect of breads with extracts of plants growing in the far east	Foods and Raw Materials
Deyett, E.; Rolshausen, P.E.	2019	Temporal Dynamics of the Sap Microbiome of Grapevine Under High Pierce’s Disease Pressure	Frontiers in Plant Science
Del Frari, G.; Gobbi, A.; Aggerbeck, M.R.; Oliveira, H.; Hansen, L.H.; Ferreira, R.B.	2019	Fungicides and the Grapevine Wood Mycobiome: A Case Study on Tracheomycotic Ascomycete Phaeomoniella chlamydospora Reveals Potential for Two Novel Control Strategies	Frontiers in Plant Science
Carbó, A.; Torres, R.; Usall, J.; Marín, A.; Chiralt, A.; Teixidó, N.	2019	Novel film-forming formulations of the biocontrol agent Candida sake CPA-1: biocontrol efficacy and performance at field conditions in organic wine grapes	Pest Management Science
Mesman, J.; Walsh, K.; Kinsman, L.; Ford, K.; Bywaters, D.	2019	Blending Video-Reflexive Ethnography With Solution-Focused Approach: A Strengths-Based Approach to Practice Improvement in Health Care	International Journal of Qualitative Methods
Wang, S.; Lv, J.; Lai, C.-S.	2018	Connectivity Reliability of Nodes in the Maritime Transportation Network of Crude Oil Based on Vine Copulas	Jiaotong Yunshu Xitong Gongcheng Yu Xinxi/Journal of Transportation Systems Engineering and Information Technology
Wan, M.L.Y.; Turner, P.C.; Co, V.A.; Wang, M.F.; Amiri, K.M.A.; El-Nezami, H.	2019	Schisandrin A protects intestinal epithelial cells from deoxynivalenol-induced cytotoxicity, oxidative damage and inflammation	Scientific Reports
Tang, L.; Zhou, J.; Zhao, Z.-Y.; Wang, H.-L.; Jiang, Q.; Lian, H.; Wu, X.; Jiang, L.-P.; Han, Y.-Q.; Ren, G.-H.; Deng, W.-C.	2020	Effect of integrated schistosomiasis control measures in Hunan Province from 2004 to 2019	Chinese Journal of Schistosomiasis Control
Bortolami, G.; Gambetta, G.A.; Delzon, S.; Lamarque, L.J.; Pouzoulet, J.; Badel, E.; Burlett, R.; Charrier, G.; Cochard, H.; Dayer, S.; Jansen, S.; King, A.; Lecomte, P.; Lens, F.; Torres-Ruiz, J.M.; Delmas, C.E.L.	2019	Exploring the hydraulic failure hypothesis of esca leaf symptom formation	Plant Physiology
Holland, T.; Bowen, P.; Kokkoris, V.; Urbez-Torres, J.R.; Hart, M.	2019	Does inoculation with arbuscular mycorrhizal fungi reduce trunk disease in grapevine rootstocks?	Horticulturae
Panagopoulou, E.A.; Chiou, A.; Karathanos, V.T.	2019	Water-soluble vitamin content of sun-dried Corinthian raisins (Vitis vinifera L., var. Apyrena)	Journal of the Science of Food and Agriculture
Chu, Q.; Li, Y.; Hua, Z.; Wang, Y.; Yu, X.; Jia, R.; Chen, W.; Zheng, X.	2020	Tetrastigma hemsleyanum Vine Flavone Ameliorates Glutamic Acid-Induced Neurotoxicity via MAPK Pathways	Oxidative Medicine and Cellular Longevity
Liu, Z.; Cheng, L.; Hao, Z.; Li, J.; Thorstensen, A.; Gao, H.	2018	A Framework for Exploring Joint Effects of Conditional Factors on Compound Floods	Water Resources Research
Bragard, C.; Dehnen-Schmutz, K.; Di Serio, F.; Gonthier, P.; Jacques, M.-A.; Jaques Miret, J.A.; Justesen, A.F.; Magnusson, C.S.; Milonas, P.; Navas-Cortes, J.A.; Parnell, S.; Potting, R.; Reignault, P.L.; Thulke, H.-H.; Van der Werf, W.; Vicent Civera, A.; Yuen, J.; Zappalà, L.; Malumphy, C.; Czwienczek, E.; MacLeod, A.	2019	Pest categorisation of non-EU Margarodidae	EFSA Journal
Ahuja, A.; Jeong, D.; Kim, M.-Y.; Cho, J.Y.	2019	Trichosanthes tricuspidata Lour. Methanol Extract Exhibits Anti-Inflammatory Activity by Targeting Syk, Src, and IRAK1 Kinase Activity	Evidence-based Complementary and Alternative Medicine
Moss-Racusin, C.A.; Pietri, E.S.; Hennes, E.P.; Dovidio, J.F.; Brescoll, V.L.; Roussos, G.; Handelsman, J.	2018	Reducing STEM gender bias with VIDS (Video Interventions for Diversity in STEM)	Journal of Experimental Psychology: Applied
Nambejja, C.; Tugume, P.; Nyakoojo, C.; Kamatenesi-Mugisha, M.	2019	Medicinal plant species used in the treatment of skin diseases in Katabi sub- county, Wakiso district, Uganda	Ethnobotany Research and Applications
Moeini, B.; Bashirian, S.; Soltanian, A.R.; Ghaleiha, A.; Taheri, M.	2019	Examining the effectiveness of a web-based intervention for depressive symptoms in female adolescents: Applying social cognitive theory	Journal of Research in Health Sciences
Cervantes, F.A.; Backus, E.A.	2018	EPG waveform library for Graphocephala atropunctata (Hemiptera: Cicadellidae): Effect of adhesive, input resistor, and voltage levels on waveform appearance and stylet probing behaviors	Journal of Insect Physiology
Battiston, E.; Salvatici, M.C.; Lavacchi, A.; Gatti, A.; Di Marco, S.; Mugnai, L.	2018	Functionalization of a nanostructured hydroxyapatite with Cu(II) compounds as a pesticide: in situ transmission electron microscopy and environmental scanning electron microscopy observations of treated Vitis vinifera L. leaves	Pest Management Science
Lahiry, S.; Das, A.K.; Das, S.N.; Manna, M.	2018	Ethanolic leaf extract of Coccinia grandis is effective against both drug resistant and drug sensitive clinical isolates of Indian Kala-azar	Journal of Parasitic Diseases
Dubin, R.; Rubinsky, A.	2019	A digital modality decision program for patients with advanced chronic kidney disease	JMIR Formative Research
Wang, Q.; Yang, D.; Li, Z.; Zhang, X.; Liu, C.	2020	Deep regression via multi-channel multi-modal learning for pneumonia screening	IEEE Access
Brannock, C.L.; White, J.; Baker, J.A.	2020	Reducing Opioid Bias is Necessary (ROBIN): An Educational Program to Reduce Addiction Stigma	Journal of Addictions Nursing
Koscinski, I.; El Alaoui-Lasmaili, K.; Di Patrizio, P.; Kohler, C.	2019	Videos for embryology teaching, power and weakness of an innovative tool	Morphologie
Costa, L.D.; Malnoy, M.; Lecourieux, D.; Deluc, L.; Ouaked-Lecourieux, F.; Thomas, M.R.; Torregrosa, L.	2019	The state-of-the-art of grapevine biotechnology and new breeding technologies (NBTS)
Chen, W.; Li, T.; Zou, G.; Renzaho, A.M.N.; Li, X.; Shi, L.; Ling, L.	2019	Results of a cluster randomized controlled trial to promote the use of respiratory protective equipment among migrant workers exposed to organic solvents in small and medium-sized enterprises	International Journal of Environmental Research and Public Health
Lu, Y.; Lu, R.	2020	Enhancing chlorophyll fluorescence imaging under structured illumination with automatic vignetting correction for detection of chilling injury in cucumbers	Computers and Electronics in Agriculture
Sydnes, M.O.	2019	Synthetic strategies for the synthesis of indoloquinoline natural products	Targets in Heterocyclic Systems
Huang, B.; Li, Y.; Yao, Y.; Shu, W.; Chen, M.	2018	Dihydromyricetin from ampelopsis grossedentata protects against vascular neointimal formation via induction of TR3	European Journal of Pharmacology
Vink, N.; Boshoff, W.H.; Fourie, J.; Van Jaarsveld, R.	2018	Wine Cycles in South Africa	Journal of Wine Economics
Zheng, W.; Lü, Z.; Zhang, W.; Liu, Z.; Lu, Y.; Li, Y.	2019	Design and test of single row sweet potato vine recycling machine	Nongye Gongcheng Xuebao/Transactions of the Chinese Society of Agricultural Engineering
Jaramillo Mesa, H.; Marín Montoya, M.; Gutiérrez Sánchez, P.A.	2019	Complete genome sequence of a Passion fruit yellow mosaic virus (PFYMV) isolate infecting purple passion fruit (Passiflora edulis f. edulis)	Revista Facultad Nacional de Agronomia Medellin
Grant, E.P.; Brown, A.; Wickham, S.L.; Anderson, F.; Barnes, A.L.; Fleming, P.A.; Miller, D.W.	2018	What can the quantitative and qualitative behavioural assessment of videos of sheep moving through an autonomous data capture system tell us about welfare?	Applied Animal Behaviour Science
Billet, K.; Delanoue, G.; Arnault, I.; Besseau, S.; Oudin, A.; Courdavault, V.; Marchand, P.A.; Giglioli-Guivarc'h, N.; Guérin, L.; Lanoue, A.	2019	Vineyard evaluation of stilbenoid-rich grape cane extracts against downy mildew: a large-scale study	Pest Management Science
Bou Nader, K.; Stoll, M.; Rauhut, D.; Patz, C.-D.; Jung, R.; Loehnertz, O.; Schultz, H.R.; Hilbert, G.; Renaud, C.; Roby, J.-P.; Delrot, S.; Gomès, E.	2019	Impact of grapevine age on water status and productivity of Vitis vinifera L. cv. Riesling	European Journal of Agronomy
Kraus, C.; Voegele, R.T.; Fischer, M.	2019	The Esca complex in German vineyards: does the training system influence occurrence of GLSD symptoms?	European Journal of Plant Pathology
Eom, S.H.; Jin, S.-J.; Jeong, H.-Y.; Song, Y.; Lim, Y.J.; Kim, J.-I.; Lee, Y.-H.; Kang, H.	2018	Kudzu leaf extract suppresses the production of inducible nitric oxide synthase, cyclooxygenase-2, tumor necrosis factor-alpha, and interleukin-6 via inhibition of JNK, TBK1 and STAT1 in inflammatory macrophages	International Journal of Molecular Sciences
Tirkey, A.; Ramtake, V.; Porte, S.S.; Joshi, P.K.; Khare, N.; Tandon, A.; Tirkey, T.	2019	Stability, correlation and path coefficient analysis for yield and quality traits in betelvine (Piper betle L.) genotypes under three different sets of conditions	Indian Journal of Genetics and Plant Breeding
Rui, Z.	2019	MODELLING MORTALITY DEPENDENCE WITH REGIME-SWITCHING COPULAS	ASTIN Bulletin
Cangi, R.; Erdem, H.; Acar, I.	2019	Effects of nitrogenous fertilizer treatments and hot brine method on nitrate content of edible grapevine leaves	Fresenius Environmental Bulletin
Li, Y.; Ma, G.; Lv, Y.; Su, J.; Li, G.; Chen, X.	2019	Efficacy of Obcordata A from Aspidopterys obcordata on Kidney Stones by Inhibiting NOX4 Expression	Molecules
Iliescu, M.; Tomoiaga, L.; Chedea, V.S.; Pop, E.A.; Sirbu, A.; Popa, M.; Calugar, A.; Babes, A.	2019	Evaluation of climate changes on the vine agrosystem in tarnave vineyard	Journal of Environmental Protection and Ecology
González-Domínguez, E.; Fedele, G.; Languasco, L.; Rossi, V.	2019	Interactions among fungicides applied at different timings for the control of Botrytis bunch rot in grapevine	Crop Protection
Xie, B.; Lu, Y.-Y.; Luo, Z.-H.; Qu, Z.; Zheng, C.-G.; Huang, X.-A.; Zhou, H.-Y.; Hu, Y.-J.; Shen, X.-L.	2019	Tenacigenin B ester derivatives from Marsdenia tenacissima actively inhibited CYP3A4 and enhanced in vivo antitumor activity of paclitaxel	Journal of Ethnopharmacology
Taylor, A.S.; Cook, D.C.	2018	An economic assessment of the impact on the Western Australian viticulture industry from the incursion of grapevine downy mildew	Journal of Plant Diseases and Protection
Casanova-Gascón, J.; Ferrer-Martín, C.; Bernad-Eustaquio, A.; Elbaile-Mur, A.; Ayuso-Rodríguez, J.M.; Torres-Sánchez, S.; Jarne-Casasús, A.; Martín-Ramos, P.	2019	Behavior of vine varieties resistant to fungal diseases in the Somontano region	Agronomy
Songy, A.; Vallet, J.; Gantet, M.; Boos, A.; Ronot, P.; Tarnus, C.; Clément, C.; Larignon, P.; Goddard, M.-L.; Fontaine, F.	2019	Sodium arsenite effect on Vitis vinifera L. Physiology	Journal of Plant Physiology
Andreolli, M.; Zapparoli, G.; Angelini, E.; Lucchetta, G.; Lampis, S.; Vallini, G.	2019	Pseudomonas protegens MP12: A plant growth-promoting endophytic bacterium with broad-spectrum antifungal activity against grapevine phytopathogens	Microbiological Research
Stawniczyi, T.J.R.; Lima, C.S.M.; Trevisan, F.; Pinto, V.Z.	2019	Electrostatic pneumatic spraying on ‘Niagara Branca’ and ‘Rosada’ grapevines	Revista de Ciencias Agroveterinarias
Pantazi, X.E.; Moshou, D.; Tamouridou, A.A.	2019	Automated leaf disease detection in different crop species through image features analysis and One Class Classifiers	Computers and Electronics in Agriculture
Berlanas, C.; Andrés-Sodupe, M.; López-Manzanares, B.; Maldonado-González, M.M.; Gramaje, D.	2018	Effect of white mustard cover crop residue, soil chemical fumigation and Trichoderma spp. root treatment on black-foot disease control in grapevine	Pest Management Science
Suman, A.; Schaafsma, F.G.; Van Dongen, J.M.; Elders, P.J.M.; Buchbinder, R.; Van Tulder, M.W.; Anema, J.R.	2019	Effectiveness and cost-utility of a multifaceted eHealth strategy to improve back pain beliefs of patients with non-specific low back pain: A cluster randomised trial	BMJ Open
Gao, Y.; Zhou, S.; Pang, L.; Yang, J.; Li, H.J.; Huo, X.; Qian, S.Y.	2019	Celastrol suppresses nitric oxide synthases and the angiogenesis pathway in colorectal cancer	Free Radical Research
Peixinho, G.S.; Ribeiro, V.G.; Amorim, E.P.D.R.; Morais, A.C.M.	2019	Action of citronella (Cymbopogon nardus L) essential oil on the pathogen Lasiodiplodia theobromae in bunches of grapevine cv. ‘Itália’.	Summa Phytopathologica
Le, C.-K.; Lewis, J.; Steinmetz, P.; Dyachenko, A.; Oleskevich, S.	2019	The use of ultrasound simulators to strengthen scanning skills in medical students: A randomized controlled trial	Journal of Ultrasound in Medicine
Peschiutta, M.L.; Brito, V.D.; Ordano, M.; Zygadlo, J.A.	2019	Efficacy of selected volatile compounds for organic vine mealybug control	Vitis - Journal of Grapevine Research
Nboyine, J.A.; Boyer, S.; Saville, D.J.; Wratten, S.D.	2019	Identifying plant DNA in the faeces of a generalist insect pest to inform trap cropping strategy	Agronomy for Sustainable Development
Geremia, C.; Fornari, A.; Tschiedel, B.	2019	Comparison of the effect of a compact vs a conventional, long-term education program on metabolic control in children and adolescents with type 1 diabetes: A pilot, randomized clinical trial	Pediatric Diabetes
Matza, L.S.; Osumili, B.; Stewart, K.D.; Perez-Nieves, M.; Jordan, J.; Biricolti, G.; Romoli, E.; Losi, S.; Del Santo, S.; Spaepen, E.; Parola, G.; Karn, H.; Boye, K.S.	2020	Patient Preferences and Health State Utilities Associated with Mealtime Insulin Concentrations Among Patients with Diabetes in Italy	Diabetes Therapy
Li, X.; Wang, H.; Ding, J.; Nie, S.; Wang, L.; Zhang, L.; Ren, S.	2019	Celastrol strongly inhibits proliferation, migration and cancer stem cell properties through suppression of Pin1 in ovarian cancer cells	European Journal of Pharmacology
Baldi, E.; Miotto, A.; Sorrenti, G.; Quartieri, M.; Brunetto, G.; Ceretta, C.A.; Toselli, M.	2018	Effect of soil P addition on growth, nutritional status and photosynthesis of potted grapevine plants grown under soil copper excess	Acta Horticulturae
Minnaar, P.P.; Jolly, N.P.; Ntushelo, N.S.	2020	Research note: Effect of grapevine canopy side on selected sensory attributes of Pinotage and Cabernet Sauvignon wines	South African Journal of Enology and Viticulture
Soustre-Gacougnolle, I.; Lollier, M.; Schmitt, C.; Perrin, M.; Buvens, E.; Lallemand, J.-F.; Mermet, M.; Henaux, M.; Thibault-Carpentier, C.; Dembelé, D.; Steyer, D.; Clayeux, C.; Moneyron, A.; Masson, J.E.	2018	Responses to climatic and pathogen threats differ in biodynamic and conventional vines	Scientific Reports
Mediouni, S.; Jablonski, J.A.; Tsuda, S.; Richard, A.; Kessing, C.; Andrade, M.V.; Biswas, A.; Even, Y.; Tellinghuisen, T.; Choe, H.; Cameron, M.; Stevenson, M.; Valente, S.T.	2018	Potent suppression of HIV-1 cell attachment by Kudzu root extract	Retrovirology
Torres-Fajardo, R.A.; Navarro-Alberto, J.A.; Ventura-Cordero, J.; González-Pech, P.G.; Sandoval-Castro, C.A.; Chan-Pérez, J.I.; Torres-Acosta, J.F.D.J.	2019	Intake and Selection of Goats Grazing Heterogeneous Vegetation: Effect of Gastrointestinal Nematodes and Condensed Tannins	Rangeland Ecology and Management
Tourrette, T.; Deremetz, M.; Naud, O.; Lenain, R.; Laneurit, J.; De Rudnicki, V.	2018	Close Coordination of Mobile Robots Using Radio Beacons: A New Concept Aimed at Smart Spraying in Agriculture
Henriksen, L.; Flaathen, E.M.; Angelshaug, J.; Garnweidner-Holme, L.; Småstuen, M.C.; Noll, J.; Taft, A.; Schei, B.; Lukasse, M.	2019	The Safe Pregnancy study - Promoting safety behaviours in antenatal care among Norwegian, Pakistani and Somali pregnant women: A study protocol for a randomized controlled trial	BMC Public Health
Maharaj, N.N.; Miyao, E.M.; Michael Davis, R.; Uroz, S.; Leveau, J.H.J.	2018	Impact of soil chemistry, nutrient supplements, and fungicides on the health and yield of field-grown processing tomatoes	European Journal of Plant Pathology
Mouakher, A.; Belkaroui, R.; Bertaux, A.; Labbani, O.; Hugol-Gential, C.; Nicolle, C.	2019	An Ontology-Based Monitoring System in Vineyards of the Burgundy Region
Wallace, L.M.; Ma, Y.; Qiu, L.Q.; Dunn, O.M.	2018	Educational videos for practitioners attending Baby Friendly Hospital Initiative workshops supporting breastfeeding positioning, attachment and hand expression skills: Effects on knowledge and confidence
Vazquez-Hernandez, M.; Navarro, S.; Sanchez-Ballesta, M.T.; Merodio, C.; Escribano, M.I.	2018	Short-term high CO2 treatment reduces water loss and decay by modulating defense proteins and organic osmolytes in Cardinal table grape after cold storage and shelf-life	Scientia Horticulturae
Sremac, A.F.; Lalić, B.; Marčić, M.; Dekić, L.	2018	Toward a weather-based forecasting system for fire blight and downy mildew	Atmosphere
He, X.; Fang, J.; Chen, X.; Zhao, Z.; Li, Y.; Meng, Y.; Huang, L.	2019	Actinidia chinensis Planch.: A review of chemistry and pharmacology	Frontiers in Pharmacology
Bellée, A.; Cluzet, S.; Dufour, M.-C.; Mérillon, J.-M.; Corio-Costet, M.-F.	2018	Comparison of the Impact of Two Molecules on Plant Defense and on Efficacy against Botrytis cinerea in the Vineyard: A Plant Defense Inducer (Benzothiadiazole) and a Fungicide (Pyrimethanil)	Journal of Agricultural and Food Chemistry
Ploeg, M.; Keyzer-Dekker, C.M.G.; Sloots, C.E.J.; Van De Ven, C.P.; Meeussen, C.; Wijnen, R.M.H.; Vlot, J.	2019	Implementation of a Quality Control System for Laparoscopic Pyloromyotomy in Hypertrophic Pyloric Stenosis: Hurdles and Pitfalls	European Journal of Pediatric Surgery
Toffolatti, S.L.; Russo, G.; Campia, P.; Bianco, P.A.; Borsa, P.; Coatti, M.; Torriani, S.F.F.; Sierotzki, H.	2018	A time-course investigation of resistance to the carboxylic acid amide mandipropamid in field populations of Plasmopara viticola treated with anti-resistance strategies	Pest Management Science
Krisanti, E.A.; Wahyunisa, M.P.; Hijrianti, N.; Mulia, K.	2019	Chitosan-alginate matrices loaded with leaf extracts of Anredera cordifolia Steenis as a gastrointestinal extended-release formulation
Wang, X.; Zhang, G.; Sun, L.; Zhao, Y.; Yan, A.; Wang, H.; Ren, J.; Xu, H.	2019	Effects of two trellis systems on viticultural characteristics and fruit quality of three table grape cultivars	Scientia Agricultura Sinica
Slemmons, K.; Anyanwu, K.; Hames, J.; Grabski, D.; Mlsna, J.; Simkins, E.; Cook, P.	2018	The Impact of Video Length on Learning in a Middle-Level Flipped Science Setting: Implications for Diversity Inclusion	Journal of Science Education and Technology
Moritz, S.; Göritz, A.S.; Schmotz, S.; Weierstall-Pust, R.; Gehlenborg, J.; Gallinat, J.; Kühn, S.	2019	Imaginal retraining decreases craving for high-calorie food in overweight and obese women: A randomized controlled trial	Translational Psychiatry
Massa, A.N.; Manrique-Carpintero, N.C.; Coombs, J.; Haynes, K.G.; Bethke, P.C.; Brandt, T.L.; Gupta, S.K.; Yencho, G.C.; Novy, R.G.; Douches, D.S.	2018	Linkage analysis and QTL mapping in a tetraploid russet mapping population of potato	BMC Genetics
Ember, I.; Bodor, P.; Zsófi, Z.; Pálfi, Z.; Ladányi, M.; Pásti, G.; Deák, T.; Nyitrainé, D.S.; Bálo, B.; Szekeres, A.; Bencsik, O.; Foissac, X.; Palkovics, L.; Hunter, J.J.; Bisztray, G.D.	2018	Bois noir affects the yield and wine quality of Vitis vinifera L. cv. ‘Chardonnay’	European Journal of Plant Pathology
Hill, G.N.; Jaksons, P.; Sharp, J.M.; Hunt, A.G.; Lewis, K.S.J.	2019	Investigating time and economic costs of botrytis bunch rot sampling using interpolated data	New Zealand Plant Protection
Mendel-Van Alstyne, J.A.; Nowak, G.J.; Aikin, A.L.	2018	What is ‘confidence’ and what could affect it?: A qualitative study of mothers who are hesitant about vaccines	Vaccine
Laveau, C.D.; Mary, S.; Darrieutort, G.; Audeguin, L.; Van Helden, M.; van Leeuwen, C.	2019	Impact of Tomato Black Ring Virus (TBRV) on quantitative and qualitative features of Vitis vinifera L. Cv. Merlot and Cabernet franc
Srinivasan, R.; Vigneshwari, L.; Rajavel, T.; Durgadevi, R.; Kannappan, A.; Balamurugan, K.; Pandima Devi, K.; Veera Ravi, A.	2018	Biogenic synthesis of silver nanoparticles using Piper betle aqueous extract and evaluation of its anti-quorum sensing and antibiofilm potential against uropathogens with cytotoxic effects: an in vitro and in vivo approach	Environmental Science and Pollution Research
Alvarenga-Venutolo, S.; Rosales-López, C.; Chinchilla, L.S.; Arrieta, R.M.; Cascante, F.A.	2018	Seasonality effect on the composition of oxindole alkaloids from distinct organs of Uncaria tomentosa from the Caribbean region of Costa Rica	Phytochemistry
Brown, M.I.; Ratajska, A.; Hughes, S.L.; Fishman, J.B.; Huerta, E.; Chabris, C.F.	2019	The social shapes test: A new measure of social intelligence, mentalizing, and theory of mind	Personality and Individual Differences
De Haas, M.; Jun, G.T.; Hignett, S.	2019	Design as a provocation to support discussion about euthanasia: The plug
Zhuang, Q.G.; Manning, M.A.; Li, M.Z.; Cheng, C.H.; He, L.; Wang, L.H.	2018	Survey of wild Actinidia species in the Jinggang mountains of China and identification of associated bacteria
Murphy, K.L.; Liu, M.; Herzog, T.A.	2019	Confirmatory factor analysis and structural equation modeling of socio-cultural constructs among chamorro and non-chamorro micronesian betel nut chewers	Ethnicity and Health
M'Bra, I.C.; García-Muñoz, P.; Drogui, P.; Keller, N.; Trokourey, A.; Robert, D.	2019	Heterogeneous photodegradation of Pyrimethanil and its commercial formulation with TiO2 immobilized on SiC foams	Journal of Photochemistry and Photobiology A: Chemistry
Li, J.; Kim, J.; Chen, X.	2019	Robiot: A Design Tool for Actuating Everyday Objects with Automatically Generated 3D Printable Mechanisms
Vaz, A.; Moura, M.L.; Mourão, I.; Pereira, A.M.	2018	Effect of Bacillus subtilis on fruit yield and quality in Actinidia deliciosa orchards infected with bacterial canker in the north of Portugal
Wang, L.; Zhou, Y.; Wang, Y.; Qin, Y.; Liu, B.; Bai, M.	2019	Two green approaches for extraction of dihydromyricetin from Chinese vine tea using β-Cyclodextrin-based and ionic liquid-based ultrasonic-assisted extraction methods	Food and Bioproducts Processing
Petersen, S.M.; Keith, C.; Austin, K.; Howard, S.; Su, L.; Qiu, W.	2019	A natural reservoir and transmission vector of grapevine vein clearing virus	Plant Disease
Del Cid, C.; Krugner, R.; Zeilinger, A.R.; Daugherty, M.P.; Almeida, R.P.P.	2018	Plant Water Stress and Vector Feeding Preference Mediate Transmission Efficiency of a Plant Pathogen	Environmental Entomology
Biasi, R.; Brunori, E.; Ferrara, C.; Salvati, L.	2019	Assessing impacts of climate change on phenology and quality traits of Vitis vinifera L.: The contribution of local knowledge	Plants
Haleeqa, A.A.; McIntyre, S.; Al Afifi, S.; Taqi, F.; Butt, B.; Simmons, R.; Rodrigues, C.	2019	Incident command virtual reality ICVR immersive training system
Lohmueller, L.C.; Naik, A.; Breitfeller, L.; McIlvennan, C.K.; Kanwar, M.; Murali, S.; Rosé, C.; Antaki, J.F.	2019	Factors Affecting Health Care Engagement of Patients With End-Stage Heart Failure: An Exploratory Survey Study	MDM Policy and Practice
Lucchi, A.; Suma, P.; Ladurner, E.; Iodice, A.; Savino, F.; Ricciardi, R.; Cosci, F.; Marchesini, E.; Conte, G.; Benelli, G.	2019	Managing the vine mealybug, Planococcus ficus, through pheromone-mediated mating disruption	Environmental Science and Pollution Research
Namsena, P.; Maneetap, J.; Phonpheng, D.; Ngamsane, W.	2019	Comparative study of antibacterial activity and phytochemical analysis of stem, root and leaf extracts of Paederia foetida L. Against phytopathogenic bacteria	Agriculture and Natural Resources
Du, B.; Wu, K.; Li, K.; Lu, C.X.; Luo, M.; Kanhere, S.; Wen, H.; Kan, X.; Hou, J.; Shen, Y.	2019	Hydradoctor: Real-time liquids intake monitoring by collaborative sensing
Chen, M.; Brun, F.; Raynal, M.; Makowski, D.	2019	Timing of grape downy mildew onset in bordeaux vineyards	Phytopathology
Wu, H.; Xiong, D.-H.; Xiao, L.; Zhang, S.; Yuan, Y.; Su, Z.-A.; Zhang, B.-J.; Yang, D.	2018	Effects of vegetation coverage and seasonal change on soil microbial biomass and community structure in the dry-hot valley region	Journal of Mountain Science
[truncated: 1,030 more rows]

## Sheet: Web of Science
Authors	Year	Title	Publication
Ye, JH; Wu, YT; Wu, YF; Chen, MY; Ye, JN	2022		FRONTIERS IN PUBLIC HEALTH
[truncated: 1,329 more rows]
