# Supplementary material for: Examining the Persuasive Effects of Health Communication in Short Videos: Systematic Review
Source: J Med Internet Res. 2023 Oct 13;25:e48508. doi: 10.2196/48508 (PMC10612001; doi:10.2196/48508)
Supplement: Multimedia Appendix 5 [file jmir_v25i1e48508_app5.xlsx]

## Sheet: Sheet1
Title	Author	Year	Publication
A Pilot Study Assessing Reactions to Educational Videos on Harm of Waterpipe among Young Adults Susceptible to Waterpipe Tobacco Smoking.	Lipkus, I., & Sanders, C	2021	Journal of Health Communication
A randomized controlled trial of an online educational video intervention to improve glaucoma eye drop technique	Davis, S. A., Carpenter, D. M., Blalock, S. J., Budenz, D. L., Lee, C., Muir, K. W., ... & Sleath, B	2019	Patient Education and Counseling
A short, attribution theory-based video intervention does not reduce weight bias in a nationally representative sample of registered dietitians: a randomized trial+A24	Wijayatunga, N. N., Bailey, D., Klobodu, S. S., Dawson, J. A., Knight, K., & Dhurandhar, E. J	2021	International Journal of Obesity
A theory-based video messaging mobile phone intervention for smoking cessation: Randomized controlled trial	Whittaker, R., Dorey, E., Bramley, D., Bullen, C., Denny, S., Elley, C. R., ... & Salmon, P	2011	Journal of medical Internet research
An entertainment-education approach to prevent COVID-19 spread: study protocol for a multi-site randomized controlled trial		2020	Trials
An Experimental Analysis of Emotion Induction Prior to Reading a Health Narrative on Personal Risk Perception, Health Intentions, and Behavior.	Udochi, A. L., Kennedy, L. A., & Sestir, M. A. (2019)	2019	Psi Chi Journal of Psychological Research
Contact Versus Education: An Explorative Comparison Between the Contact and Education Strategy Considering Albinism Related Stigma in Tanzanian High Schools	De Groot, T. M. M., Meurs, P., Jacquet, W., & Peters, R. M. H	2022	Foundations of Science
Development and feasibility of a community-partnered nutrition intervention targeting rural migrant communities in the Dominican Republic.	Maliszewski, G., Enriquez, M., Cheng, A. L., Logan, P., & Watts, J. (2017)	2017	Public Health Nursing
Digital crowdsourced intervention to promote HIV testing among MSM in China: study protocol for a cluster randomized controlled trial	Ren, C., Tucker, J. D., Tang, W., Tao, X., Liao, M., Wang, G., ... & Ma, W. (2020)	2020	Trials
Effects of a large-scale social media advertising campaign on holiday travel and COVID-19 infections: a cluster randomized controlled trial	Breza, E., Stanford, F. C., Alsan, M., Alsan, B., Banerjee, A., Chandrasekhar, A. G., ... & Duflo, E. (2021)	2021	Nature medicine
Effects of narrative persuasion in promoting influenza vaccination in Hong Kong: A randomized controlled trial	Jiang, L. C	2021	Patient Education and Counseling
Helping parents to help children overcome fear: The influence of a short video tutorial	Ewing, D., Pike, A., Dash, S., Hughes, Z., Thompson, E. J., Hazell, C., ... & Cartwright‐Hatton, S	2020	British journal of clinical psychology
Impact of an acceptance facilitating intervention on psychotherapists' acceptance of blended therapy.	Baumeister, H., Terhorst, Y., Grässle, C., Freudenstein, M., Nübling, R., & Ebert, D. D	2020	PloS one
Knowledge management for extreme public health events COVID-19: based on Tiktok data	Xu, D., Yan, S., Zhang, Y., Zhang, S., Nakamori, Y., & Chen, L	2021	Journal of Knowledge Management
Narrative formats for teenage pregnancy prevention. The effect of the narrative modality on preventive attitudes	González-Cabrera, C	2018
Online interventions to reduce stigma towards population groups affected by blood borne viruses in Australia.	Broady, T. R., Brener, L., Vuong, T., Cama, E., & Treloar, C	2021	International Journal of Drug Policy
Shelter in Place, Connect Online: Trending TikTok Content During the Early Days of the U.S. COVID-19 Pandemic	Unni, Z., & Weinstein, E	2021	Journal of adolescent health
Short video apps as a health information source: an investigation of affordances, user experience and users’ intention to continue the use of TikTok	Song, S., Zhao, Y. C., Yao, X., Ba, Z., & Zhu, Q	2021	Internet Research.
The effect of affective versus cognitive persuasive messages on african american women's attitudes toward condom use	Hood, K. B., Shook, N. J., Dunn, C. E., & Belgrave, F. Z	2021	Psychology & Health
The effectiveness of a media-based intervention promoting help-seeking for mental health difficulties by Australian men: study protocol for a randomised controlled trial.	Nicholas, A., Requena, S. S., Ftanou, M., Rice, S., Fletcher, J., Mackinnon, A., ... & Pirkis, J	2022	Trials
The Safe Pregnancy study - promoting safety behaviours in antenatal care among Norwegian, Pakistani and Somali pregnant women: a study protocol for a randomized controlled trial	Henriksen, L., Flaathen, E. M., Angelshaug, J., Garnweidner-Holme, L., Småstuen, M. C., Noll, J., ... & Lukasse, M	2019	BMC Public Health
Video-based messages to reduce COVID-19 vaccine hesitancy and nudge uptake	Jensen, U. T., Ayers, S., & Koskan, A. M	2022	PloS one
For health, wealth, or others: How the purpose for participating in a cycling task affects performance	Piepmeier, A. T.	2011
The Impact of a Hygiene Education Intervention on the Bacterial Population Size on Chiropractic Treatment Beds	Bowes, C. A	2018
The Effects of an Informative Video on Parental Attitudes Towards Help-Seeking for Children's Social-Emotional Functioning	Freeburn, E. C	2017
The detrimental effects of atypical nonverbal behavior on older adults' first impressions of individuals with Parkinson's disease.	Hemmesch, Amanda R	2014	Psychology and Aging
Testing the Efficacy of Attitudinal Inoculation Videos to Enhance COVID-19 Vaccine Acceptance: Quasi-Experimental Intervention Trial	Piltch-Loeb, R; Su, MX; Hughes, B; Testa, M; Goldberg, B; Braddock, K; Miller-Idriss, C; Maturo, V; Savoia, E	2022	JMIR PUBLIC HEALTH AND SURVEILLANCE
Can Brief Video Trainings Reduce Bias and Improve Knowledge and Attitudes Toward Applicants with Disabilities?	Ruggs, EN; McGonagle, AK	2022	JOURNAL OF BUSINESS AND PSYCHOLOGY
Effects of a video intervention on physicians' acceptance of pain apps: a randomised controlled trial	Hein, HJ; Glombiewski, JA; Rief, W; Riecke, J	2022	BMJ OPEN
The effect of a short, animated story-based video on COVID-19 vaccine hesitancy: A study protocol for an online randomized controlled trial	Barteit, S; Hachaturyan, V; Beleites, F; Kuhn, T; Favaretti, C; Adam, M; Barnighausen, T	2022	FRONTIERS IN PUBLIC HEALTH
A video-based approach to promote safe driving among foreign visitors to Japan	Yoh, K; Uchiyama, C; Hung, PH; Doi, K	2019	IATSS RESEARCH
Perceptions of two therapeutic approaches for palliative care patients experiencing death anxiety	Sussman, JC; Liu, WM	2014	PALLIATIVE & SUPPORTIVE CARE
The Dose Makes the Poison: Informing Consumers About the Scientific Risk Assessment of Food Additives	Bearth, A; Cousin, ME; Siegrist, M	2016	RISK ANALYSIS
Using Humor to Promote Social Distancing on Tiktok During the COVID-19 Pandemic	Xiao Y, Yu S.	2022	Front Psychol
How continuum beliefs can reduce stigma of schizophrenia: The role of perceived similarities	Violeau, L.; Valery, K.-M.; Fournier, T.; Prouteau, A.	2020	Schizophrenia Research
Creation, dissemination, and evaluation of videos to promote COVID-19 vaccination in India: A research protocol	Bhaktaram, A.; Ganjoo, R.; Jamison, A.M.; Burleson, J.; Pascual-Ferra, P.; Alperstein, N.; Barnett, D.J.; Mohanty, S.; Orton, P.Z.; Parida, M.; Kluegel, E.; Rath, S.; Rimal, R.N.	2022	Gates Open Research
