# Supplementary material for: Examining the Persuasive Effects of Health Communication in Short Videos: Systematic Review
Source: J Med Internet Res. 2023 Oct 13;25:e48508. doi: 10.2196/48508 (PMC10612001; doi:10.2196/48508)
Supplement: Multimedia Appendix 6 [file jmir_v25i1e48508_app6.xlsx]

## Sheet: Sheet1
Title	Author	Year	Publication
A Pilot Study Assessing Reactions to Educational Videos on Harm of Waterpipe among Young Adults Susceptible to Waterpipe Tobacco Smoking.	Lipkus, I., & Sanders, C	2021	Journal of Health Communication
A randomized controlled trial of an online educational video intervention to improve glaucoma eye drop technique	Davis, S. A., Carpenter, D. M., Blalock, S. J., Budenz, D. L., Lee, C., Muir, K. W., ... & Sleath, B	2019	Patient Education and Counseling
A short, attribution theory-based video intervention does not reduce weight bias in a nationally representative sample of registered dietitians: a randomized trial+A24	Wijayatunga, N. N., Bailey, D., Klobodu, S. S., Dawson, J. A., Knight, K., & Dhurandhar, E. J	2021	International Journal of Obesity
A theory-based video messaging mobile phone intervention for smoking cessation: Randomized controlled trial	Whittaker, R., Dorey, E., Bramley, D., Bullen, C., Denny, S., Elley, C. R., ... & Salmon, P	2011	Journal of medical Internet research
Contact Versus Education: An Explorative Comparison Between the Contact and Education Strategy Considering Albinism Related Stigma in Tanzanian High Schools	De Groot, T. M. M., Meurs, P., Jacquet, W., & Peters, R. M. H	2022	Foundations of Science
Effects of narrative persuasion in promoting influenza vaccination in Hong Kong: A randomized controlled trial	Jiang, L. C	2021	Patient Education and Counseling
Helping parents to help children overcome fear: The influence of a short video tutorial	Ewing, D., Pike, A., Dash, S., Hughes, Z., Thompson, E. J., Hazell, C., ... & Cartwright‐Hatton, S	2020	British journal of clinical psychology
Impact of an acceptance facilitating intervention on psychotherapists' acceptance of blended therapy.	Baumeister, H., Terhorst, Y., Grässle, C., Freudenstein, M., Nübling, R., & Ebert, D. D	2020	PloS one
Narrative formats for teenage pregnancy prevention. The effect of the narrative modality on preventive attitudes	González-Cabrera, C	2018
The effect of affective versus cognitive persuasive messages on african american women's attitudes toward condom use	Hood, K. B., Shook, N. J., Dunn, C. E., & Belgrave, F. Z	2021	Psychology & Health
Video-based messages to reduce COVID-19 vaccine hesitancy and nudge uptake	Jensen, U. T., Ayers, S., & Koskan, A. M	2022	PloS one
The Effects of an Informative Video on Parental Attitudes Towards Help-Seeking for Children's Social-Emotional Functioning	Freeburn, E. C.	2017
Testing the Efficacy of Attitudinal Inoculation Videos to Enhance COVID-19 Vaccine Acceptance: Quasi-Experimental Intervention Trial	Piltch-Loeb, R; Su, MX; Hughes, B; Testa, M; Goldberg, B; Braddock, K; Miller-Idriss, C; Maturo, V; Savoia, E	2022	JMIR PUBLIC HEALTH AND SURVEILLANCE
Can Brief Video Trainings Reduce Bias and Improve Knowledge and Attitudes Toward Applicants with Disabilities?	Ruggs, EN; McGonagle, AK	2022	JOURNAL OF BUSINESS AND PSYCHOLOGY
A video-based approach to promote safe driving among foreign visitors to Japan	Yoh, K; Uchiyama, C; Hung, PH; Doi, K	2019	IATSS RESEARCH
The Dose Makes the Poison: Informing Consumers About the Scientific Risk Assessment of Food Additives	Bearth, A; Cousin, ME; Siegrist, M	2016	RISK ANALYSIS
Using Humor to Promote Social Distancing on Tiktok During the COVID-19 Pandemic	Xiao Y, Yu S.	2022	Front Psychol
How continuum beliefs can reduce stigma of schizophrenia: The role of perceived similarities	Violeau, L.; Valery, K.-M.; Fournier, T.; Prouteau, A.	2020	Schizophrenia Research
