# Supplementary material for: Examining the Persuasive Effects of Health Communication in Short Videos: Systematic Review
Source: J Med Internet Res. 2023 Oct 13;25:e48508. doi: 10.2196/48508 (PMC10612001; doi:10.2196/48508)
Supplement: Multimedia Appendix 7 [file jmir_v25i1e48508_app7.xlsx]

## Sheet: Sheet1
Article	Health Domain	Goal	Location	Video Length	Sample Size	Sample	Data Collection Method	Study Duration	Pre-test	Design of Health Messages	Outcome Variables	Persuasive Effects	Moderator	Mediator	Moderation and Mediation Effect	Theory
De Groot et al. (2022)	Albinism Related Stigma	Reduce stigma	Tanzania	10:46; 9:14	192	Age 16.35; 52.1% male; 28.65% parents with higher education	Experiment; Focus Group	Short-term	Yes	The themes of the topics (contact vs. education)	Changes in attitude towards people with albinism; Change in correct knowledge	Education group scored higher in albinism knowledge; no significant difference in attitude changes and knowledge sum scale.	NA	NA	NA	NA
Jensen et al. (2022)	COVID-19 vaccine	Advocate for performing or reducing certain behaviors	America	0:29-0:32	447	Age 40.7; 49.4% male; 73.4% white; 50.1% college degree	Online Experiment	4 month (timeframe between baseline measurement and the study)	Yes	The relevance of the topics (related to content vs. placebo) The themes of the topics (attitudes about vaccine safety; normative beliefs about the subjective, social norm to get vaccinated; response efficacy; self-efficacy)	Vaccination intentions; Vaccine beliefs	Increased vaccination intentions for all treatment messages; treatment safety and response efficacy messages more effective in arousing self-efficacy and response efficacy, separately; no systematic effects on subjective norms, safety concerns, or protecting others.	Political ideology; Trust in government institutions	NA	Vaccination intentions boosted for conservatives, moderates, and low-trust individuals; no effect on liberals or high-trust individuals.	Theory of planned behavior
Piltch-Loeb et al. (2022).	COVID-19 vaccine	Advocate for performing or reducing certain behaviors	America	00:30:00	1991	Age 40.8; 50% female; 74% white; 60% bachelor's degree or higher	Online Experiment	Short-term	Yes	The relevance of the topics (no vaccine related content vs. vaccine related content)	Ability to recognize misinformation tactics; Willingness to share misinformation; Willingness to take the COVID-19 vaccine	Inoculated participants showed better misinformation recognition, less false information sharing, and higher vaccine willingness.	NA	NA	NA	Inoculation theory
Ruggs & McGonagle (2022)	Bias toward individuals with disabilities in the workplace	Reduce stigma	America	5:00; 6:00; 7:30	202; 286	Study 1: Age 40.59; 60.4% male; 83.2% white; 72.8% college degree; Study 2: Age 28.92; 79.4% female; 79% white; 75.1% college degree	Online Experiment	1 week	Yes	The themes of the topics (education vs. socialization vs. combination of education and socialization vs. a control video about workplace diversity broadly)	Knowledge; Awareness of disability bias; Attitudes toward individuals with disabilities; Competence; Vignettes and hypothetical job candidate evaluations	Positive changes in knowledge and awareness for education and combined videos, and cognitive attitudes for socialization video; improvement in hiring scenario rating for education video.	Type of disability portrayed in the video	NA	Participants in the targeted socialization trainings evaluated applicants with similar disabilities more positively following training.	Model of factors affecting the treatment of disabled individuals in organizations
Xiao & Yu (2022)	Social distancing	Advocate for performing or reducing certain behaviors	China	NA	139	Age 27.27; 48% male	Online Experiment	Short-term	No	The narrative techniques (humorous vs. rational)	Risk perception of the virus	Humorous message reduced risk perception compared to rational message.	Crisis severity phase	NA	No risk perception differences in low severity phase; humor reduced perceived risk in high severity phase.	NA
Hood et al. (2021)	Condom use	Advocate for performing or reducing certain behaviors	America	NA	109; 112	Age 19.38; 100% female; African American/Black; university students	Experiment	12 min; 25 min (timeframe between baseline measurement and the study)	Yes	The themes of the topics (affective vs. cognitive)	Implicit attitudes; Explicit measures of condom use attitudes; Intentions to use condoms; Interest in receiving free sample of condoms	Affective message led to more positive attitudes and intentions, and higher interest in receiving free condoms than cognitive message.	NA	NA	NA	NA
Jiang (2021)	Influenza vaccination	Advocate for performing or reducing certain behaviors	Hong Kong	5:01; 5:06	440	Age 34.78; 48.6% male; 37.3% bachelor's degree	Online Experiment	3 months	No	The narrative techniques (narrative vs. informational)	Perceived threats; Perceived efficacy; Vaccination intent; Whether they and their family members had got vaccinated	Narrative condition produced greater perceived threat; no significant difference in perceived efficacy, vaccination intent, or uptake.	Literacy levels	NA	Narrative video increased threat perception for low health literacy participants; no difference for high health literacy.	NA
Lipkus & Sanders (2021)	Waterpipe Tobacco Smoking (WTC)	Prevent health harmful behaviors	NA	3:56; 4:33; 3:22; 2:44	208	Age 27.7; 46% male; 76% white; 88% some college	Online Experiment	Short-term	No	The themes of the topics (Harms of WTS, WTS Myths, Harms to Others, Addiction)	Risk appraisals; Risk beliefs; Perceived harm relative to cigarettes; Susceptibility to future WTS	More risk perception of WTC with physical harms and harms to others themes; physical harm more effective at reducing susceptibility; no variation in average risk beliefs by video theme.	Age; Hispanic status	NA	Age correlated with greater WTS harm beliefs; Hispanics had lower average risk beliefs after watching video.	Theory of planned behavior
Wijayatunga et al. (2021)	Weight bias	Reduce stigma	NA	20:00:00	147	Intervention: Age 37.79; 98% female; 85% white; registered dietitians; Control 1: Age 35.19; 98% female; 85% white; registered dietitians; Control 2: Age 36.85; 94% female; 83& white registered dietitians	Online Experiment	1 month	Yes	The relevance of the topics (related to obesity vs. not-related to obesity) The relevance of the topics (Uncontrollable causes vs. Controllable causes)	Change in the “blame” component of explicit bias; Changes in other components of explicit bias (physical and social) and implicit bias	No significant difference among groups.	NA	NA	NA	Attribution theory
Baumeister et al. (2020)	Blended therapy	Advocate for performing or reducing certain behaviors	German	5:00; 4:00	284	Age 48.6; 59% female; psychotherapists; race NA	Online Experiment	Short-term	Yes	The relevance of the topics (example of blended therapy vs. placebo video)	Acceptance; Performance expectancy; Effort expectancy; Social influence; Facilitating conditions; Internet anxiety	Intervention group showed higher acceptance, performance expectancy, effort expectancy, and facilitating conditions for blended therapy; no significant difference in social influence or internet anxiety.	Age; Gender; Therapeutic background; Type of license	NA	Psychodynamic psychotherapists benefitted more from the short video than those with other backgrounds.	Unified theory of acceptance and use of technology
Ewing et al. (2020)	Fear	Advocate for performing or reducing certain behaviors	United Kingdom (inferred)	10:00:00	72	Age 40; majority White British/White other; education NA	Experiment	Short-term	Yes	The relevance of the topics (managing fear vs. learning to read)	Parent and children's "approach/avoidance’ behaviour"	Improved approach parenting and child steps toward feared stimulus for parenting tutorial group.	Parent or child anxiety	Change in "approach/avoidance parenting" behaviours	No moderation by parent clinical status or child anxiety; avoidance parenting mediated the effect of the tutorial on child steps achieved.	NA
Violeau et al. (2020)	Stigma of schizophrenia	Reduce stigma	France	1:40; 2:00; 1:40	565	Age 26; 34% male	Online Experiment	Short-term	No	The relevance of the topics (schizophrenia related content vs. irrelevant content) The themes of the topics (activating continuum beliefs vs. reducing continuum beliefs)	Public stigma; Self-stigma	Continuum video reduced public stigma and increased self-stigma compared to neutral and categorial videos.	NA	Perceived similarities	Categorial and continuum beliefs effects on essentialism and self-stereotype mediated by perceived similarities.	NA
Davis et al. (2019)	Glaucoma eye drop technique	Advocate for performing or reducing certain behaviors	America	04:00:00	92	Age 69.2; 51% male; 59% non-Hispanic White; 15-16 years of education	Experiment	1 month	Yes	The relevance of the topics (Meducation eye drop technique video vs. nutrition video)	Eye drop technique; Eye drop technique self-efficacy	Better technique and higher self-efficacy in intervention group post-video and at 1 month.	NA	NA	NA	Social cognitive theory
Yoh et al. (2019)	Safe driving	Advocate for performing or reducing certain behaviors	Taiwan	04:00:00	452	45% age 29; 32% age 30-39; 66% female	Survey	Short-term	No	The video's appeal (nice character, appropriate video length, ease of understanding)	Educational effects; Change in awareness	Video appeal improvements led to better educational effects and safety awareness.	Age	NA	Stronger video appeal influence on educational effects and awareness change among young people.	NA
González-Cabrera (2018)	Pregnancy prevention	Prevent health harmful behaviors	Spain	8:41; 8:41	220	Age 15-16; 100% female; education: student	Experiment	1 month (timeframe between baseline measurement and the study)	Yes	The narrative techniques (testimonial vs. dialogic)	Behavioural intention; Attitudes; Knowledge; Perception of risk and vulnerability	No significant difference among groups.	Media literacy	Narrative engagement; Identification with characters	No indirect effect of testimonial narrative format; significant conditional positive indirect effect in teenagers with low sexual myth perception and media literacy.	NA
Freeburn (2017)	Help-Seeking	Advocate for performing or reducing certain behaviors	Canada	2:00-3:00	156	NA	Online Experiment	Short-term	No	The relevance of the topics (mental health video vs. control video)	Attitudes; Intentions; stigmatizing beliefs	No significant difference among groups.	NA	NA	NA	Theory of planned behavior
Bearth et al. (2016)	Food additives	Advocate for performing or reducing certain behaviors	Switzerland	03:00:00	185	Age 54; 52% male	Online Experiment	Short-term	Yes	The relevance of the topics (scientific risk assessment of food additive vs. irrelevant topic)	Knowledge of regulation; Risk perception; Benefit perception; Acceptance; Trust in regulators; Preference for natural foods	Experimental group showed increased knowledge, positivity, acceptance, and reduced risk perception post-video.	NA	NA	NA	NA
Whittaker et al. (2011)	Smoking Cessation	Advocate for performing or reducing certain behaviors	New Zealand	00:25:00	226	Age 27; 52.7% female; majority New Zealand European; education NA	Online Experiment	6 month	Yes	The relevance of the topics (role models discussing issues vs. general health message)	Continuous abstinence; 7-day point prevalence abstinence; Confidence in ability to quit/stay quit; Number of quit attempts and use of nicotine replacement therapies during the study period	No significant difference among groups.	NA	NA	NA	Social cognitive theory
